# Supplementary material for: Functional Gene Analysis Reveals Cell Cycle Changes and Inflammation in Endothelial Cells Irradiated with a Single X-ray Dose
Source: Front Pharmacol. 2017 Apr 25;8:213. doi: 10.3389/fphar.2017.00213 (PMC5404649; doi:10.3389/fphar.2017.00213)
Supplement: Supplementary Data Sheet 1 — Irradiated TICAE cells differentially express genes controlling cell cycling and inflammation. ChIP enrichment analysis (ChEA) was performed on differentially expressed genes in irradiated versus sham-irradiated TICAE cells (n = 3). Full list of the enriched predicted upregulated and downregulated transcriptional regulators in TICAE cells at the indicated times after irradiation and at the indicated doses. [file DataSheet1.XLSX]

## Sheet: D1 2 Gy UP
Term	Overlap	P-value	Adjusted P-value	Negative log10 adjusted p-value	Z-score	Combined Score	Genes
TP53_18474530_ChIP-ChIP_U2OS_Human	9/827	5.53285e-08	1.77604e-05	4.75055	-2.15324	23.5533	NUAK1;SOX1;SGIP1;GADD45A;TP53INP1;MDM2;VWCE;SPATA18;TRIM22
TP53_22127205_ChIP-Seq_IMR90_Human	9/975	2.1901e-07	3.51512e-05	4.45406	-2.00493	20.5623	TCN2;GADD45A;GDF15;TP53INP1;TMEM217;MDM2;NEAT1;SPATA18;TRIM22
PPARD_21283829_ChIP-Seq_MYOFIBROBLAST_Human	14/3447	1.35604e-06	0.000145097	3.83834	-1.07272	9.48086	MESP1;PARM1;GADD45A;GDF15;MTUS1;NFATC2;ENO1;NEAT1;SLC9A1;RPSAP52;PCBP3;TCN2;TNFSF4;TP53INP1
TP53_23651856_ChIP-Seq_MEF_Mouse	13/3193	3.51233e-06	0.000281864	3.54996	-1.09172	8.92381	GADD45A;GDF15;MTUS1;VWCE;NEAT1;SULF2;SLC9A1;TRIM17;PCBP3;TCN2;MDM2;APOD;SPATA18
TRP63_18441228_ChIP-ChIP_KERATINOCYTES_Mouse	4/143	1.01904e-05	0.000476089	3.32231	-3.4863	26.6699	GADD45A;MDM2;PRND;SULF2
OLIG2_26023283_ChIP-Seq_AINV15_Mouse	10/2000	1.0382e-05	0.000476089	3.32231	-1.36317	10.4281	NUAK1;SOX1;TRIM17;PCBP3;SGIP1;GADD45A;TNFSF4;MDM2;MTUS1;NEAT1
RUNX2_22187159_ChIP-Seq_PCA_Human	13/3423	7.49238e-06	0.000476089	3.32231	-1.07991	8.26124	PARM1;GDF15;MTUS1;NFATC2;ENO1;SULF2;NUAK1;RPSAP52;SOX1;DPCR1;APOD;SPATA18;TRIM22
RELA_24523406_ChIP-Seq_FIBROSARCOMA_Human	7/1182	9.33988e-05	0.00333122	2.4774	-1.58647	9.04989	TCN2;HLA-B;IGHE;ZNF436;APOD;ENO1;HLA-A
DMRT1_23473982_ChIP-Seq_TESTES_Mouse	9/2072	9.11619e-05	0.00333122	2.4774	-1.32485	7.55749	PCBP3;TNFSF4;MTUS1;NFATC2;CROT;ENO1;NEAT1;SPATA18;SULF2
BRD4_25478319_ChIP-Seq_HGPS_Human	9/2326	0.000217244	0.00697354	2.15655	-1.19441	5.93101	MIR155HG;NUAK1;PCBP3;SGIP1;GADD45A;TNFSF4;TMEM217;ZNF436;ENO1
ARNT_22903824_ChIP-Seq_MCF7_Human	6/1029	0.000337119	0.00878988	2.05602	-1.89673	8.97943	MESP1;NUAK1;PCBP3;GDF15;SLC9A1;SULF2
GATA3_24758297_ChIP-Seq_MCF7_Human	8/2000	0.000410742	0.00878988	2.05602	-1.34315	6.35867	MESP1;DPCR1;GADD45A;GDF15;TP53INP1;NEAT1;APLN;SULF2
TCF21_26020271_ChIP-Seq_SMOOTH MUSCLE_Human	8/2000	0.000410742	0.00878988	2.05602	-1.31004	6.20192	MESP1;SGIP1;TNFSF4;TMEM217;NFATC2;VWCE;NEAT1;SULF2
GATA6_25053715_ChIP-Seq_YYC3_Human	8/2000	0.000410742	0.00878988	2.05602	-1.29522	6.13179	DPCR1;GADD45A;GDF15;MDM2;VWCE;ENO1;NEAT1;SLC9A1
TP63_23658742_ChIP-Seq_EP156T_Human	11/3652	0.000346253	0.00878988	2.05602	-0.868073	4.10959	NUAK1;RPSAP52;PCBP3;GADD45A;MTUS1;ZNF436;VWCE;ENO1;SPATA18;PRND;APLN
PIAS1_25552417_ChIP-Seq_VCAP_Human	5/749	0.000601938	0.0120608	1.91862	-2.06188	9.10898	MESP1;SOX1;TP53INP1;OR51E2;NEAT1
DCP1A_22483619_ChIP-Seq_HELA_Human	5/759	0.000638732	0.0120608	1.91862	-1.92107	8.48691	GADD45A;GDF15;ENO1;NEAT1;SLC9A1
ATF3_23680149_ChIP-Seq_GBM1-GSC_Human	8/2189	0.000743284	0.0132552	1.87761	-1.2699	5.49022	NUAK1;GADD45A;TMEM217;ENO1;NEAT1;PRND;SLC9A1;SULF2
RCOR3_21632747_ChIP-Seq_MESC_Mouse	9/2851	0.000950032	0.0160505	1.79451	-0.933393	3.85679	MESP1;TRIM17;PCBP3;GADD45A;GDF15;TMEM217;NFATC2;SPATA18;SULF2
MITF_21258399_ChIP-Seq_MELANOMA_Human	13/5578	0.00106486	0.017091	1.76723	-0.328869	1.33824	SGIP1;GDF15;MTUS1;NFATC2;HLA-A;VWCE;ENO1;NEAT1;SULF2;SLC9A1;TCN2;TNFSF4;APOD
BACH1_22875853_ChIP-PCR_HELA AND SCP4_Human	6/1352	0.001387	0.0212012	1.67364	-1.71352	6.60337	GDF15;OR51E2;MDM2;HLA-B;APOD;PRND
NOTCH1_21737748_ChIP-Seq_TLL_Human	3/245	0.00151848	0.0217894	1.66176	-2.54722	9.74653	MIR155HG;PCBP3;ZNF436
SOX9_24532713_ChIP-Seq_HFSC_Mouse	6/1384	0.00156123	0.0217894	1.66176	-1.3217	5.05727	NUAK1;PCBP3;MTUS1;ENO1;PRND;SULF2
SMAD2_18955504_ChIP-ChIP_HaCaT_Human	7/1936	0.00175588	0.0218495	1.66056	-1.4782	5.65201	CYFIP2;GADD45A;MDM2;MTUS1;VWCE;SLC9A1;SULF2
SMAD3_18955504_ChIP-ChIP_HaCaT_Human	7/1936	0.00175588	0.0218495	1.66056	-1.46726	5.61018	CYFIP2;GADD45A;MDM2;MTUS1;VWCE;SLC9A1;SULF2
MECOM_23826213_ChIP-Seq_KASUMI_Mouse	7/1951	0.00183437	0.0218495	1.66056	-1.16939	4.47127	CYFIP2;QARS;TCN2;TMEM217;MTUS1;NEAT1;SLC9A1
SMARCA4_23332759_ChIP-Seq_OLIGODENDROCYTES_Mouse	8/2522	0.00183781	0.0218495	1.66056	-1.10892	4.24005	NUAK1;PARM1;GADD45A;MDM2;MTUS1;ENO1;LYVE1;SULF2
ELK3_25401928_ChIP-Seq_HUVEC_Human	7/2000	0.00211009	0.0241907	1.61635	-1.12372	4.18224	GADD45A;GDF15;TNFSF4;VWCE;ENO1;NEAT1;SULF2
RAD21_21589869_ChIP-Seq_MESC_Mouse	7/2036	0.00233246	0.0252367	1.59797	-1.06347	3.91298	SOX1;GADD45A;TNFSF4;TMEM217;MTUS1;NFATC2;PRND
HNF4A_19822575_ChIP-Seq_HepG2_Human	13/6083	0.00235857	0.0252367	1.59797	0.0868785	-0.319666	CYFIP2;SGIP1;GDF15;MTUS1;NFATC2;VWCE;SULF2;NUAK1;TRIM17;TNFSF4;TMEM217;ZNF436;PRND
ZNF217_24962896_ChIP-Seq_MCF7_Human	6/1522	0.00251169	0.0260082	1.58489	-1.42035	5.18334	TP53INP1;MTUS1;NFATC2;ENO1;NEAT1;SLC9A1
SMAD4_21741376_ChIP-Seq_HESC_Human	8/2738	0.00305984	0.030694	1.51295	-1.59662	5.56213	NUAK1;GADD45A;TP53INP1;MTUS1;NFATC2;ENO1;PRND;SULF2
FOXO3_23340844_ChIP-Seq_DLD1_Human	4/695	0.00373914	0.0363716	1.43924	-1.82222	6.03878	MESP1;SOX1;GDF15;SULF2
PPARG_20887899_ChIP-Seq_3T3-L1 PREADIPOCYTE _Mouse	9/3565	0.00436996	0.0412576	1.3845	-0.595809	1.89939	MESP1;TCN2;SGIP1;GADD45A;MDM2;ENO1;CROT;NEAT1;SPATA18
REST_21632747_ChIP-Seq_MESC_Mouse	7/2339	0.0050053	0.0443266	1.35334	-0.879077	2.73935	PARM1;SOX1;TRIM17;MTUS1;SPATA18;PRND;SULF2
FOXA2_19822575_ChIP-Seq_HepG2_Human	8/2968	0.004985	0.0443266	1.35334	-0.78557	2.44797	CYFIP2;MESP1;NUAK1;GDF15;MTUS1;NFATC2;ENO1;PRND
SUZ12_20075857_ChIP-Seq_MESC_Mouse	10/4356	0.0051093	0.0443266	1.35334	-0.253074	0.78862	MESP1;NUAK1;PARM1;SOX1;TRIM17;SGIP1;NFATC2;VWCE;SPATA18;APLN
GATA2_19941826_ChIP-Seq_K562_Human	7/2410	0.00587801	0.0496537	1.30405	-1.8404	5.52613	NUAK1;GADD45A;GDF15;TMEM217;NFATC2;VWCE;SLC9A1
ESR2_21235772_ChIP-Seq_MCF-7_Human	3/424	0.00695773	0.0572675	1.24209	-2.08569	5.96512	NUAK1;GDF15;CROT
TP53_16413492_ChIP-PET_HCT116_Human	3/449	0.00812708	0.0575731	1.23978	-3.21323	9.17281	GADD45A;ENO1;TRIM22
ESR1_22446102_ChIP-Seq_UTERI_Mouse	6/1916	0.00763477	0.0575731	1.23978	-2.11685	6.04297	NUAK1;SGIP1;GADD45A;NFATC2;ENO1;SULF2
SOX17_20123909_ChIP-Seq_XEN_Mouse	6/1947	0.00823062	0.0575731	1.23978	-1.32278	3.77615	NUAK1;QARS;GADD45A;MTUS1;NFATC2;ENO1
SPI1_23127762_ChIP-Seq_K562_Human	5/1389	0.00851531	0.0575731	1.23978	-1.27886	3.65076	CYFIP2;TMEM217;NEAT1;LYVE1;SULF2
FOXM1_26100407__CHIP-SEQ_Hek293 flp-in	6/1934	0.00797677	0.0575731	1.23978	-1.08461	3.09624	NUAK1;SGIP1;MDM2;MTUS1;ENO1;NEAT1
JUND_26020271_ChIP-Seq_SMOOTH MUSCLE_Human	6/2000	0.00932649	0.0575731	1.23978	-0.994622	2.83935	SGIP1;GADD45A;VWCE;ENO1;NEAT1;SLC9A1
JUN_26020271_ChIP-Seq_SMOOTH MUSCLE_Human	6/2000	0.00932649	0.0575731	1.23978	-0.947849	2.70582	SGIP1;GADD45A;VWCE;ENO1;NEAT1;SLC9A1
NCOR1_26117541_ChIP-Seq_K562_Human	6/2000	0.00932649	0.0575731	1.23978	-0.930591	2.65656	GADD45A;GDF15;MDM2;ENO1;NEAT1;SLC9A1
CEBPA_26348894_ChIP-Seq_LIVER_Mouse	6/2000	0.00932649	0.0575731	1.23978	-0.930006	2.65489	PARM1;SOX1;TNFSF4;HLA-B;CROT;ENO1
TET1_21490601_ChIP-Seq_MESC_Mouse	6/1994	0.00919741	0.0575731	1.23978	-0.896872	2.5603	CYFIP2;PARM1;GDF15;MTUS1;NFATC2;SLC9A1
FOXA1_25552417_ChIP-Seq_VCAP_Human	6/2000	0.00932649	0.0575731	1.23978	-0.890426	2.5419	PARM1;TP53INP1;MDM2;APOD;ENO1;MIR548H2
NEUROD2_26341353_ChIP-Seq_CORTEX_Mouse	6/2000	0.00932649	0.0575731	1.23978	-0.890269	2.54145	SOX1;TCN2;MDM2;VWCE;NEAT1;LYVE1
EGR1_20690147_ChIP-Seq_ERYTHROLEUKEMIA_Human	12/6207	0.0081461	0.0575731	1.23978	-0.136874	0.390734	NUAK1;SOX1;PCBP3;DPCR1;GADD45A;GDF15;NFATC2;ZNF436;VWCE;CROT;SLC9A1;SULF2
NR3C1_23031785_ChIP-Seq_PC12_Mouse	4/918	0.00979784	0.0586924	1.23142	-1.65032	4.6794	PCBP3;MTUS1;NFATC2;SULF2
ASH2L_23239880_ChIP-Seq_MESC_Mouse	8/3336	0.00987349	0.0586924	1.23142	-0.379554	1.07621	NUAK1;QARS;GADD45A;MTUS1;APOD;ENO1;SULF2;SLC9A1
NR1I2_20693526_ChIP-Seq_LIVER_Mouse	4/939	0.0105765	0.0606261	1.21734	-1.95931	5.49199	SGIP1;GADD45A;GDF15;SULF2
SMAD3_21741376_ChIP-Seq_HESC_Human	5/1460	0.0104133	0.0606261	1.21734	-1.78072	4.99142	NUAK1;GADD45A;TNFSF4;NFATC2;SULF2
CEBPD_23245923_ChIP-Seq_MEF_Mouse	3/504	0.0110876	0.062441	1.20453	-1.88883	5.23873	NUAK1;GADD45A;MTUS1
GATA1_19941826_ChIP-Seq_K562_Human	4/967	0.0116759	0.0646201	1.18963	-2.15892	5.91379	GADD45A;GDF15;NFATC2;VWCE
RUNX1_17652178_ChIP-ChIP_JURKAT_Human	4/1003	0.0131946	0.0687691	1.16261	-1.90793	5.10753	CYFIP2;GADD45A;TNFSF4;VWCE
SALL4_18804426_ChIP-ChIP_XEN_Mouse	4/1005	0.0132825	0.0687691	1.16261	-1.7478	4.67885	NUAK1;QARS;GADD45A;NFATC2
CNOT3_19339689_ChIP-ChIP_MESC_Mouse	5/1547	0.0131146	0.0687691	1.16261	-1.29646	3.47063	CYFIP2;SOX1;MTUS1;ENO1;APLN
POU5F1_18692474_ChIP-Seq_MESC_Mouse	9/4232	0.0129794	0.0687691	1.16261	-0.512226	1.37123	MESP1;SOX1;GADD45A;MTUS1;NFATC2;ENO1;CROT;PRND;SULF2
CEBPB_20176806_ChIP-Seq_THIOMACROPHAGE_Mouse	5/1588	0.0145393	0.0740814	1.13029	-0.853405	2.22106	NUAK1;TCN2;GADD45A;NEAT1;PRND
EWS-FLI1_20517297_ChIP-Seq_SK-N-MC_Human	3/574	0.0156524	0.0785063	1.1051	-1.66942	4.24796	ANKRD20A3;MTUS1;LYVE1
NUCKS1_24931609_ChIP-Seq_HEPATOCYTES_Mouse	3/588	0.0166747	0.0823474	1.08435	-1.42741	3.56396	GADD45A;GDF15;MDM2
NR1H3_23393188_ChIP-Seq_ATHEROSCLEROTIC-FOAM_Human	3/599	0.0175038	0.0844277	1.07352	-1.53468	3.79351	QARS;SGIP1;GDF15
MTF2_20144788_ChIP-Seq_MESC_Mouse	7/2981	0.017622	0.0844277	1.07352	-0.374252	0.925099	CYFIP2;MESP1;NUAK1;SOX1;MTUS1;NFATC2;APLN
FOXP1_21924763_ChIP-Seq_HESC_Human	8/3724	0.0182572	0.0861845	1.06457	0.167674	-0.411013	MESP1;GDF15;MDM2;ZNF436;SPATA18;PRND;SULF2;SLC9A1
VDR_20736230_ChIP-Seq_LYMPHOBLASTOID_Human	2/230	0.0190547	0.0863331	1.06382	-2.10645	5.15984	TNFSF4;SULF2
ESR1_21235772_ChIP-Seq_MCF-7_Human	2/228	0.0187483	0.0863331	1.06382	-2.05461	5.03285	GDF15;CROT
TP53_20018659_ChIP-ChIP_R1E_Mouse	4/1122	0.0190955	0.0863331	1.06382	-1.31629	3.22432	GDF15;MDM2;NFATC2;SULF2
E2F1_17053090_ChIP-ChIP_MCF7_Human	5/1726	0.0200973	0.0896003	1.04769	-1.02577	2.47457	MESP1;APOD;PRND;APLN;SULF2
EOMES_20176728_ChIP-ChIP_TROPHOBLAST STEM CELLS_Mouse	5/1744	0.0209126	0.0907156	1.04232	-1.10773	2.65859	NUAK1;MDM2;ENO1;PRND;SULF2
TCF4_23295773_ChIP-Seq_U87_Human	8/3812	0.0207213	0.0907156	1.04232	-0.0512762	0.123064	SOX1;PCBP3;SGIP1;GADD45A;TNFSF4;TP53INP1;MTUS1;NFATC2
TCF7L2_21901280_ChIP-Seq_H4IIE_Rat	3/645	0.0212188	0.0908163	1.04184	-1.67516	4.01858	PCBP3;GADD45A;ENO1
STAT1_20625510_ChIP-Seq_HELA_Human	3/656	0.0221665	0.0936245	1.02861	-1.47487	3.49318	DPCR1;TMEM217;APOD
TFAP2C_20629094_ChIP-Seq_MCF7_Human	4/1203	0.0239228	0.0997302	1.00117	-0.930979	2.14617	NUAK1;DPCR1;MTUS1;SULF2
AHR_22903824_ChIP-Seq_MCF7_Human	3/690	0.0252414	0.103878	0.983477	-1.46002	3.30628	PCBP3;GDF15;SULF2
GFI1B_20887958_ChIP-Seq_HPC-7_Mouse	5/1871	0.02729	0.110887	0.955119	-0.620768	1.36522	PARM1;TRIM17;SGIP1;GDF15;SLC9A1
TP63_17297297_ChIP-ChIP_HaCaT_Human	1/40	0.0367117	0.116087	0.935216	-1.78707	3.84829	MDM2
HIF1A_21447827_ChIP-Seq_MCF7_Human	2/321	0.0351076	0.116087	0.935216	-1.78176	3.83686	GDF15;ENO1
MYC_22102868_ChIP-Seq_BL_Human	3/797	0.0363471	0.116087	0.935216	-1.55042	3.33869	GDF15;NFATC2;SLC9A1
SREBP1_19666523_ChIP-Seq_LIVER_Mouse	3/738	0.029956	0.116087	0.935216	-1.48683	3.20176	QARS;TCN2;GADD45A
SOX2_18358816_ChIP-ChIP_MESC_Mouse	3/785	0.0349943	0.116087	0.935216	-1.34431	2.89485	MTUS1;ENO1;SULF2
TCF3_18467660_ChIP-ChIP_MESC_Mouse	4/1388	0.0375442	0.116087	0.935216	-1.19404	2.57127	MESP1;NUAK1;NFATC2;SULF2
TCF3_18692474_ChIP-Seq_MESC_Mouse	4/1351	0.034525	0.116087	0.935216	-1.18976	2.56205	GADD45A;MDM2;ENO1;SULF2
VDR_24763502_ChIP-Seq_THP-1_Human	4/1288	0.0297255	0.116087	0.935216	-0.991271	2.13462	QARS;GADD45A;NFATC2;NEAT1
TFEB_21752829_ChIP-Seq_HELA_Human	3/808	0.0376108	0.116087	0.935216	-0.979654	2.1096	SGIP1;GADD45A;TP53INP1
TP53_22573176_ChIP-Seq_HFKS_Human	4/1348	0.0342867	0.116087	0.935216	-0.909331	1.95817	TCN2;TP53INP1;CROT;TRIM22
AR_25329375_ChIP-Seq_VCAP_Human	5/1906	0.0292452	0.116087	0.935216	-0.787078	1.69491	GADD45A;MDM2;NFATC2;NEAT1;SULF2
TCFCP2L1_18555785_ChIP-Seq_MESC_Mouse	5/1987	0.0341083	0.116087	0.935216	-0.75144	1.61816	QARS;GADD45A;MDM2;CROT;ENO1
PRDM14_21183938_ChIP-Seq_MESC_Mouse	5/1944	0.0314673	0.116087	0.935216	-0.540209	1.16329	SOX1;PCBP3;GADD45A;APOD;SULF2
GATA4_25053715_ChIP-Seq_YYC3_Human	5/2000	0.0349334	0.116087	0.935216	-0.491943	1.05936	MESP1;NUAK1;GADD45A;GDF15;APOD
OLIG2_23332759_ChIP-Seq_OLIGODENDROCYTES_Mouse	5/2040	0.0375505	0.116087	0.935216	-0.479112	1.03173	CYFIP2;NUAK1;GADD45A;MTUS1;APOD
HOXB7_26014856_ChIP-Seq_BT474_Human	5/2000	0.0349334	0.116087	0.935216	-0.451147	0.971506	TNFSF4;MDM2;ZNF436;VWCE;SULF2
RXRA_24833708_ChIP-Seq_LIVER_Mouse	5/2000	0.0349334	0.116087	0.935216	-0.419709	0.903807	DPCR1;APOD;CROT;VWCE;SLC9A1
RUNX2_24764292_ChIP-Seq_MC3T3_Mouse	5/2000	0.0349334	0.116087	0.935216	-0.396938	0.854771	NUAK1;TRIM17;MDM2;CROT;NEAT1
STAT3_18555785_ChIP-Seq_MESC_Mouse	5/1997	0.0347419	0.116087	0.935216	-0.3958	0.852322	SOX1;GDF15;CROT;NEAT1;SULF2
SOX2_21211035_ChIP-Seq_LN229_Gbm	7/3420	0.0341576	0.116087	0.935216	-0.357561	0.769977	ANKRD20A3;PCBP3;GADD45A;MDM2;NFATC2;SPATA18;SULF2
WT1_25993318_ChIP-Seq_PODOCYTE_Human	7/3464	0.03625	0.116087	0.935216	0.297078	-0.639733	CYFIP2;SGIP1;ENO1;NEAT1;PRND;SULF2;SLC9A1
TP63_22573176_ChIP-Seq_HFKS_Human	8/4229	0.0357339	0.116087	0.935216	0.502901	-1.08295	NUAK1;RPSAP52;SGIP1;TNFSF4;MTUS1;MIR4298;APLN;SLC9A1
RUNX1_21571218_ChIP-Seq_MEGAKARYOCYTES_Human	9/5071	0.037218	0.116087	0.935216	1.31301	-2.82746	MESP1;GADD45A;GDF15;MDM2;NFATC2;ENO1;NEAT1;APLN;SLC9A1
FLI1_21571218_ChIP-Seq_MEGAKARYOCYTES_Human	10/5834	0.0346478	0.116087	0.935216	1.35226	-2.91197	CYFIP2;SOX1;PCBP3;GDF15;NFATC2;ENO1;NEAT1;TRIM22;APLN;SLC9A1
CREM_20920259_ChIP-Seq_GC1-SPG_Mouse	10/5776	0.0326237	0.116087	0.935216	1.4025	-3.02017	MESP1;TRIM17;PCBP3;QARS;SGIP1;GDF15;MDM2;NEAT1;SPATA18;SULF2
AR_20517297_ChIP-Seq_VCAP_Human	5/2047	0.0380208	0.116235	0.934663	-0.362724	0.780634	OR51E2;TP53INP1;MDM2;NFATC2;APOD
MYC_20876797_ChIP-ChIP_MEDULLOBLASTOMA_Human	4/1406	0.0390669	0.118306	0.926992	-0.901084	1.92334	ANKRD20A3;GADD45A;TNFSF4;ZNF436
NANOG_18700969_ChIP-ChIP_MESC_Mouse	2/344	0.0397701	0.11931	0.923322	-2.22653	4.73366	ENO1;SULF2
SALL4_22934838_ChIP-ChIP_CD34+_Human	4/1419	0.0401886	0.11945	0.922815	-0.999371	2.12352	TNFSF4;MTUS1;ZNF436;PRND
GATA2_21666600_ChIP-Seq_HMVEC_Human	3/837	0.0410501	0.119792	0.921574	-1.49856	3.17994	GADD45A;LYVE1;SLC9A1
PPARG_20176806_ChIP-Seq_THIOMACROPHAGE_Mouse	3/837	0.0410501	0.119792	0.921574	-0.867138	1.84007	PARM1;TNFSF4;PRND
SMARCD1_25818293_ChIP-Seq_ESC_Mouse	5/2119	0.0430708	0.124556	0.904635	-0.144449	0.300887	CYFIP2;SGIP1;MTUS1;SLC9A1;SULF2
KLF4_19030024_ChIP-ChIP_MESC_Mouse	4/1502	0.0477863	0.136959	0.86341	-0.666961	1.32597	SOX1;TCN2;ENO1;SULF2
TTF2_22483619_ChIP-Seq_HELA_Human	4/1512	0.0487525	0.138492	0.858576	-0.428708	0.847531	GADD45A;ENO1;NEAT1;SLC9A1
TCF3_18347094_ChIP-ChIP_MESC_Mouse	5/2221	0.0508978	0.143317	0.843701	-0.49185	0.955514	MESP1;NUAK1;MTUS1;ENO1;SULF2
RCOR2_21632747_ChIP-Seq_MESC_Mouse	2/401	0.0522573	0.145866	0.836046	-1.41455	2.72311	GDF15;SULF2
CIITA_18437201_ChIP-ChIP_Raji B and iDC_Human	1/59	0.0532746	0.146376	0.83453	-1.6304	3.13294	ENO1
EZH2_23942234_ChIP-Seq_MYOBLASTS AND MYOTUBES_Mouse	3/935	0.053808	0.146376	0.83453	-0.758733	1.45796	NUAK1;GDF15;NFATC2
E2F4_21247883_ChIP-Seq_LYMPHOBLASTOID_Human	6/2998	0.0537375	0.146376	0.83453	0.25184	-0.48393	MESP1;GADD45A;MDM2;ZNF436;ENO1;SLC9A1
CUX1_19635798_ChIP-ChIP_MULTIPLE HUMAN CANCER TYPES_Human	6/3052	0.0576692	0.155561	0.808098	-1.62331	3.02052	MGC40069;DPCR1;TNFSF4;HLA-B;HLA-A;APLN
YAP1_20516196_ChIP-Seq_MESC_Mouse	5/2329	0.0600545	0.160646	0.794131	0.00878035	-0.0160553	SOX1;SGIP1;GADD45A;GDF15;MTUS1
ESR1_17901129_ChIP-ChIP_ liver_Mouse	2/444	0.0624812	0.163449	0.786618	-1.28731	2.33165	GDF15;MTUS1
ZNF263_19887448_ChIP-Seq_K562_Human	1/71	0.0635917	0.163449	0.786618	-1.27962	2.31772	GDF15
AUTS2_25519132_ChIP-Seq_293T-REX_Human	3/1000	0.0632081	0.163449	0.786618	-0.722494	1.30862	TMEM217;VWCE;MIR548H2
SPI1_20176806_ChIP-Seq_THIOMACROPHAGE_Mouse	4/1654	0.0636483	0.163449	0.786618	-0.264991	0.479966	NUAK1;GADD45A;TNFSF4;NEAT1
SETDB1_19884257_ChIP-Seq_MESC_Mouse	5/2353	0.0622113	0.163449	0.786618	-0.14148	0.256257	SOX1;PCBP3;GDF15;CROT;SULF2
DROSHA_22980978_ChIP-Seq_HELA_Human	2/456	0.0654476	0.166659	0.77817	-1.03743	1.85888	IGHE;NEAT1
ELF1_20517297_ChIP-Seq_JURKAT_Human	3/1020	0.0662458	0.166659	0.77817	-0.635928	1.13946	QARS;GDF15;VWCE
STAT3_23295773_ChIP-Seq_U87_Human	6/3165	0.0664561	0.166659	0.77817	0.517762	-0.927728	SGIP1;HLA-B;MTUS1;NFATC2;APOD;SULF2
NANOG_16153702_ChIP-ChIP_HESC_Human	4/1686	0.0673055	0.167481	0.776034	-1.29793	2.31926	QARS;MDM2;ZNF436;TRIM22
NR0B1_18358816_ChIP-ChIP_MESC_Mouse	4/1691	0.0678869	0.167628	0.775653	-0.569466	1.01707	TCN2;MTUS1;ENO1;SULF2
KLF4_18358816_ChIP-ChIP_MESC_Mouse	4/1700	0.0689399	0.168929	0.772296	-0.505265	0.898501	GDF15;NFATC2;ENO1;SULF2
SUZ12_18555785_ChIP-Seq_MESC_Mouse	3/1058	0.0722009	0.171049	0.76688	-0.691852	1.22168	MESP1;SOX1;APLN
CTBP2_25329375_ChIP-Seq_LNCAP_Human	3/1053	0.0714038	0.171049	0.76688	-0.654745	1.15615	SGIP1;ENO1;SULF2
NRF2_20460467_ChIP-Seq_MEF_Mouse	3/1055	0.0717222	0.171049	0.76688	-0.51336	0.906493	NUAK1;MDM2;LYVE1
NFE2L2_20460467_ChIP-Seq_MEF_Mouse	3/1055	0.0717222	0.171049	0.76688	-0.502631	0.887549	NUAK1;MDM2;LYVE1
PAX3-FKHR_20663909_ChIP-Seq_RHABDOMYOSARCOMA_Human	3/1063	0.0730022	0.171049	0.76688	-0.457523	0.807896	ANKRD20A3;GADD45A;SULF2
SMAD4_21799915_ChIP-Seq_A2780_Human	5/2464	0.0727624	0.171049	0.76688	0.387876	-0.684914	CYFIP2;PARM1;GADD45A;NFATC2;SPATA18
TBX3_20139965_ChIP-Seq_MESC_Mouse	3/1068	0.0738074	0.171682	0.765274	-0.768702	1.35454	NUAK1;MDM2;SULF2
SOX2_18555785_ChIP-Seq_MESC_Mouse	2/497	0.0759288	0.175346	0.756103	-1.11725	1.94513	GADD45A;SULF2
CDX2_20551321_ChIP-Seq_CACO-2_Human	2/504	0.0777692	0.177671	0.750384	-1.31407	2.27047	GADD45A;NFATC2
TRIM28_21343339_ChIP-Seq_HEK293_Human	1/90	0.0797027	0.177671	0.750384	-1.18202	2.04232	SPATA18
ZFP322A_24550733_ChIP-Seq_MESC_Mouse	1/90	0.0797027	0.177671	0.750384	-1.11044	1.91864	SULF2
SCL_21571218_ChIP-Seq_MEGAKARYOCYTES_Human	4/1784	0.0791798	0.177671	0.750384	-0.0865774	0.149591	MESP1;NFATC2;NEAT1;SLC9A1
SOX2_18692474_ChIP-Seq_MESC_Mouse	6/3319	0.0796567	0.177671	0.750384	0.174396	-0.301325	PCBP3;GADD45A;MTUS1;ENO1;SULF2;SLC9A1
GATA2_21571218_ChIP-Seq_MEGAKARYOCYTES_Human	3/1111	0.0808977	0.179091	0.746927	-0.527048	0.90645	PCBP3;APOD;NEAT1
JARID2_20064375_ChIP-Seq_MESC_Mouse	3/1117	0.0819102	0.179975	0.744787	-0.363662	0.623658	MESP1;SOX1;APLN
RUNX1_20887958_ChIP-Seq_HPC-7_Mouse	3/1120	0.0824185	0.179975	0.744787	-0.324625	0.556711	TRIM17;TCN2;SGIP1
GATA1_19941827_ChIP-Seq_MEL_Mouse	4/1834	0.0856225	0.185708	0.731169	-0.0257781	0.0433994	CYFIP2;GADD45A;ENO1;SLC9A1
CTBP1_25329375_ChIP-Seq_LNCAP_Human	3/1145	0.0867086	0.186802	0.728619	-0.370583	0.621729	TMEM217;ENO1;SULF2
TAL1_20566737_ChIP-Seq_PRIMARY FETAL LIVER ERYTHROID _Mouse	4/1875	0.0910948	0.194943	0.710092	0.114642	-0.187446	PCBP3;GADD45A;LYVE1;SLC9A1
SIN3B_21632747_ChIP-Seq_MESC_Mouse	7/4302	0.0933154	0.198373	0.702518	1.66189	-2.68829	SOX1;TCN2;GDF15;MDM2;ENO1;LYVE1;SLC9A1
TFAP2A_17053090_ChIP-ChIP_MCF7_Human	4/1904	0.0950669	0.199454	0.700157	-0.0330106	0.0532188	NUAK1;NFATC2;PRND;APLN
SOX9_25088423_ChIP-ChIP_EMBRYONIC GONADS_Mouse	4/1903	0.0949285	0.199454	0.700157	0.33957	-0.547444	CYFIP2;TRIM17;DPCR1;SULF2
STAT3_1855785_ChIP-Seq_MESC_Mouse	2/572	0.0963508	0.199539	0.699971	-0.916018	1.47639	CROT;SULF2
SUZ12_18692474_ChIP-Seq_MESC_Mouse	4/1909	0.0957601	0.199539	0.699971	-0.0771944	0.124418	MESP1;SOX1;NFATC2;APLN
SUZ12_18974828_ChIP-Seq_MESC_Mouse	4/1934	0.0992629	0.204252	0.689833	0.0575397	-0.091396	MESP1;SOX1;MTUS1;NFATC2
EKLF_21900194_ChIP-Seq_ERYTHROCYTE_Mouse	3/1239	0.103669	0.211961	0.673745	-0.0101376	0.015727	QARS;GADD45A;ENO1
SMAD1_18555785_ChIP-Seq_MESC_Mouse	2/610	0.107238	0.212954	0.671714	-0.802942	1.24189	SULF2;APLN
JARID2_20075857_ChIP-Seq_MESC_Mouse	3/1258	0.10725	0.212954	0.671714	-0.134677	0.208302	SOX1;GDF15;SPATA18
KLF5_25053715_ChIP-Seq_YYC3_Human	4/2000	0.108799	0.212954	0.671714	0.185788	-0.287354	GADD45A;MDM2;ENO1;NEAT1
FOXM1_26456572_ChIP-Seq_MCF7_Human	4/2000	0.108799	0.212954	0.671714	0.27497	-0.42529	MESP1;NFATC2;CROT;SULF2
RARB_24833708_ChIP-Seq_LIVER_Mouse	4/2000	0.108799	0.212954	0.671714	0.295871	-0.457618	MDM2;VWCE;NEAT1;SULF2
RARA_24833708_ChIP-Seq_LIVER_Mouse	4/2000	0.108799	0.212954	0.671714	0.315187	-0.487493	CYFIP2;MDM2;VWCE;SULF2
MNX1_26342078_ChIP-Seq_MIN6-4N_Mouse	4/2000	0.108799	0.212954	0.671714	0.332744	-0.514647	PCBP3;DPCR1;TNFSF4;MDM2
FLI1_20887958_ChIP-Seq_HPC-7_Mouse	4/2030	0.113269	0.22036	0.656867	0.365542	-0.552879	QARS;SGIP1;NEAT1;SLC9A1
NOTCH1_17114293_ChIP-ChIP_T-ALL_Human	1/134	0.115979	0.221604	0.654423	-0.9329	1.40575	ZNF436
EZH2_18974828_ChIP-Seq_MESC_Mouse	3/1302	0.115728	0.221604	0.654423	-0.188976	0.284761	MESP1;SOX1;APLN
RNF2_18974828_ChIP-Seq_MESC_Mouse	3/1302	0.115728	0.221604	0.654423	-0.178101	0.268374	MESP1;SOX1;APLN
EP300_20729851_ChIP-Seq_FORBRAIN MIDBRAIN LIMB HEART_Mouse	4/2093	0.122924	0.232109	0.634308	-0.529941	0.774005	SOX1;MTUS1;NFATC2;SULF2
BMI1_19503595_ChIP-Seq_MEFC_Mouse	2/661	0.122342	0.232109	0.634308	-0.488101	0.712896	MESP1;APOD
PDX1_19855005_ChIP-ChIP_MIN6_Mouse	2/669	0.124758	0.234195	0.630422	-0.701558	1.01838	SGIP1;GADD45A
STAT3_20064451_ChIP-Seq_CD4+T_Mouse	4/2204	0.140776	0.262727	0.580495	-2.74291	3.66629	SGIP1;TNFSF4;APOD;CROT
ESRRB_18555785_ChIP-Seq_MESC_Mouse	3/1434	0.142612	0.264615	0.577385	-0.132729	0.176461	MESP1;GDF15;MTUS1
NANOG_18692474_ChIP-Seq_MESC_Mouse	5/3052	0.143826	0.265335	0.576206	0.563564	-0.747715	GADD45A;MDM2;MTUS1;ENO1;SULF2
MEIS1_20887958_ChIP-Seq_HPC-7_Mouse	3/1452	0.146433	0.2686	0.570894	0.143392	-0.188493	DPCR1;SGIP1;SLC9A1
SRY_25088423_ChIP-ChIP_EMBRYONIC GONADS_Mouse	5/3083	0.14823	0.270351	0.568072	1.49438	-1.95471	CYFIP2;NUAK1;PCBP3;GDF15;NFATC2
TP63_19390658_ChIP-ChIP_HaCaT_Human	1/179	0.151634	0.274916	0.5608	-0.752754	0.972024	ENO1
ZFP42_18358816_ChIP-ChIP_MESC_Mouse	3/1480	0.152446	0.274916	0.5608	-0.117299	0.151467	QARS;TNFSF4;ENO1
PPARD_23176727_ChIP-Seq_KERATINOCYTES_Mouse	1/194	0.163204	0.289439	0.538443	-0.610536	0.756949	MTUS1
XRN2_22483619_ChIP-Seq_HELA_Human	3/1529	0.163158	0.289439	0.538443	0.283167	-0.351074	GADD45A;NEAT1;SLC9A1
TCF7_22412390_ChIP-Seq_EML_Mouse	3/1529	0.163158	0.289439	0.538443	0.343604	-0.426004	NFATC2;ENO1;SULF2
SPI1_23547873_ChIP-Seq_NB4_Human	5/3198	0.165075	0.291149	0.535884	1.49078	-1.8395	MIR155HG;MIR4748;GADD45A;GAS6-AS1;NEAT1
POU5F1_16518401_ChIP-PET_MESC_Mouse	3/1550	0.16782	0.293178	0.532868	-1.01181	1.24146	APOD;ENO1;SULF2
ASXL1_24218140_ChIP-Seq_BMDM_Mouse	2/807	0.168052	0.293178	0.532868	-0.404235	0.495986	MDM2;NEAT1
SFPI1_20887958_ChIP-Seq_HPC-7_Mouse	4/2369	0.169134	0.293471	0.532436	0.897506	-1.10032	PARM1;SGIP1;ENO1;SLC9A1
IRF8-22096565_A_ChIP-ChIP_GC-B_Human	1/203	0.170072	0.293511	0.532376	-0.899548	1.1027	HLA-B
NR4A2_19515692_ChIP-ChIP_MN9D_Mouse	1/207	0.173106	0.29557	0.52934	-0.650067	0.792335	MTUS1
ZFX_18555785_ChIP-Seq_MESC_Mouse	5/3249	0.172793	0.29557	0.52934	0.783444	-0.954902	CYFIP2;GADD45A;MDM2;CROT;SULF2
GATA3_20176728_ChIP-ChIP_TROPHOBLAST STEM CELLS_Mouse	2/834	0.176816	0.299543	0.523541	-0.358045	0.431622	GDF15;SULF2
E2F1_18555785_ChIP-Seq_MESC_Mouse	6/4172	0.1773	0.299543	0.523541	1.29941	-1.56643	GADD45A;GDF15;MTUS1;ENO1;CROT;SLC9A1
NANOG_21062744_ChIP-ChIP_HESC_Human	2/840	0.178774	0.300452	0.522224	-0.226359	0.272189	MTUS1;ENO1
ESR1_20079471_ChIP-ChIP_T-47D_Human	1/216	0.179894	0.300761	0.521779	-0.777998	0.934718	MDM2
VDR_23401126_ChIP-Seq_LCL-AND-THP1_Human	1/239	0.196995	0.327645	0.484596	-0.476225	0.531383	SULF2
TAF7L_23326641_ChIP-Seq_C3H10T1-2_Mouse	2/912	0.202519	0.335096	0.47483	-0.664638	0.726673	GADD45A;ENO1
GATA2_20887958_ChIP-Seq_HPC-7_Mouse	3/1708	0.204092	0.335967	0.473703	0.553129	-0.60332	SGIP1;TMEM217;NEAT1
MYB_21317192_ChIP-Seq_ERMYB_Mouse	2/923	0.206182	0.337676	0.4715	0.0534445	-0.058023	QARS;NEAT1
FOXP3_17237761_ChIP-ChIP_TREG_Mouse	1/257	0.210135	0.338812	0.470041	-1.49918	1.62258	PARM1
EOMES_21245162_ChIP-Seq_HESC_Human	2/932	0.209185	0.338812	0.470041	0.0794371	-0.0859755	CYFIP2;ENO1
FOXM1_25889361_ChIP-Seq_OE33 AND U2OS_Human	2/932	0.209185	0.338812	0.470041	0.115358	-0.124853	MDM2;NEAT1
LMO2_20887958_ChIP-Seq_HPC-7_Mouse	3/1741	0.211902	0.338812	0.470041	0.623163	-0.674456	SGIP1;GADD45A;TMEM217
GATA1_21571218_ChIP-Seq_MEGAKARYOCYTES_Human	4/2601	0.212153	0.338812	0.470041	1.04552	-1.13157	SGIP1;GDF15;NFATC2;VWCE
NANOG_16518401_ChIP-PET_MESC_Mouse	5/3520	0.21609	0.341699	0.466357	-0.938387	1.00766	TCN2;TNFSF4;MDM2;ENO1;SULF2
AR_19668381_ChIP-Seq_PC3_Human	5/3519	0.215924	0.341699	0.466357	1.13374	-1.21744	CYFIP2;PCBP3;SGIP1;MTUS1;ZNF436
RUNX1_22412390_ChIP-Seq_EML_Mouse	3/1770	0.218822	0.344323	0.463034	0.671082	-0.715492	CYFIP2;TRIM17;ENO1
TCFAP2C_20176728_ChIP-ChIP_TROPHOBLAST STEM CELLS_Mouse	4/2667	0.224954	0.352244	0.453156	0.737852	-0.769897	CYFIP2;NUAK1;MTUS1;SULF2
GRHL2_25758223_ChIP-Seq_PLACENTA_Mouse	2/1000	0.232015	0.359791	0.443949	0.062543	-0.0639334	SOX1;HLA-B
ETV2_25802403_ChIP-Seq_MESC_Mouse	2/1000	0.232015	0.359791	0.443949	0.0850809	-0.0869724	SGIP1;MIR548H2
TET1_21451524_ChIP-Seq_MESC_Mouse	3/1839	0.23548	0.363409	0.439604	0.873859	-0.884543	SOX1;TRIM17;NEAT1
EP300_21415370_ChIP-Seq_HL-1_Mouse	2/1014	0.23674	0.363605	0.43937	-0.613581	0.620752	NUAK1;SULF2
AR_21909140_ChIP-Seq_LNCAP _Human	1/298	0.239286	0.364915	0.437809	-0.42672	0.430173	CROT
AR_22383394_ChIP-Seq_PROSTATE CANCER_Human	3/1857	0.239866	0.364915	0.437809	0.714015	-0.719792	RPSAP52;NUAK1;MIR548H2
PRDM5_23873026_ChIP-Seq_MEF_Mouse	2/1029	0.24181	0.366136	0.436357	0.295111	-0.296513	TP53INP1;MTUS1
PADI4_21655091_ChIP-ChIP_MCF7_Human	2/1037	0.244516	0.368496	0.433567	0.230405	-0.230019	DPCR1;CROT
TBP_23326641_ChIP-Seq_C3H10T1-2_Mouse	2/1057	0.251288	0.370811	0.430848	-0.435003	0.431551	MTUS1;SPATA18
SALL4_18804426ESC_ChIP-ChIP_MESC_Mouse	2/1062	0.252983	0.370811	0.430848	-0.0341955	0.0339242	ENO1;SULF2
BMI1_23680149_ChIP-Seq_NPCS_Mouse	2/1056	0.25095	0.370811	0.430848	0.291459	-0.289146	SOX1;SPATA18
ERG_20517297_ChIP-Seq_VCAP_Human	2/1062	0.252983	0.370811	0.430848	0.328349	-0.325744	ANKRD20A3;MDM2
NANOG_18347094_ChIP-ChIP_MESC_Mouse	3/1908	0.252373	0.370811	0.430848	0.500729	-0.496755	MTUS1;ENO1;SULF2
KDM5B_21448134_ChIP-Seq_MESC_Mouse	5/3724	0.250851	0.370811	0.430848	2.19354	-2.17614	CYFIP2;SOX1;MDM2;MTUS1;SULF2
ZNF274_21170338_ChIP-Seq_K562_Hela	1/327	0.259267	0.377687	0.422868	-0.286098	0.278571	ANKRD20A3
STAT4_19710469_ChIP-ChIP_TH1 _Mouse	3/1939	0.260028	0.377687	0.422868	-0.264024	0.257077	QARS;TRIM17;GADD45A
REST_18959480_ChIP-ChIP_MESC_Mouse	4/2868	0.265139	0.383377	0.416374	0.0774803	-0.0742832	SOX1;TRIM17;PCBP3;PRND
IRF1_21803131_ChIP-Seq_MONOCYTES_Human	1/345	0.27141	0.387908	0.411271	-0.176348	0.166999	MTUS1
NR3C1_21868756_ChIP-Seq_MCF10A_Human	2/1132	0.276732	0.387908	0.411271	0.459676	-0.435306	SOX1;MTUS1
ZFP281_18757296_ChIP-ChIP_E14_Mouse	3/2004	0.276184	0.387908	0.411271	0.570846	-0.540583	MESP1;ENO1;SULF2
FOXA1_25329375_ChIP-Seq_VCAP_Human	3/2000	0.275186	0.387908	0.411271	0.878669	-0.832087	SGIP1;NFATC2;SULF2
KLF5_20875108_ChIP-Seq_MESC_Mouse	3/2000	0.275186	0.387908	0.411271	0.941887	-0.891954	NUAK1;TNFSF4;OR51E2
MEIS1_26253404_ChIP-Seq_OPTIC CUPS_Mouse	3/2000	0.275186	0.387908	0.411271	1.00177	-0.948662	NUAK1;PARM1;MTUS1
POU3F1_26484290_ChIP-Seq_ESC_Mouse	3/2000	0.275186	0.387908	0.411271	1.11276	-1.05377	CYFIP2;TNFSF4;NEAT1
RBPJ_21746931_ChIP-Seq_IB4-LCL_Human	3/2013	0.278432	0.388594	0.410504	0.988627	-0.934471	TMEM217;MTUS1;ZNF436
SETDB1_19884255_ChIP-Seq_MESC_Mouse	3/2020	0.280181	0.389342	0.409669	0.653873	-0.616796	CYFIP2;NUAK1;NFATC2
HSF1_23293686_ChIP-Seq_STHDH STRIATAL_Mouse	2/1156	0.284876	0.39255	0.406105	-0.320425	0.299627	GDF15;SULF2
GATA4_21415370_ChIP-Seq_HL-1_Mouse	3/2039	0.284935	0.39255	0.406105	0.462979	-0.432928	NUAK1;MTUS1;CROT
FOXP2_21765815_ChIP-ChIP_NEURO2A_Mouse	2/1164	0.28759	0.393324	0.40525	0.181559	-0.169417	NUAK1;MTUS1
MYC_19915707_ChIP-ChIP_AK7_Human	4/2979	0.287947	0.393324	0.40525	0.572792	-0.534485	MTUS1;APOD;CROT;SLC9A1
TAL1_20887958_ChIP-Seq_HPC-7_Mouse	3/2067	0.291956	0.397109	0.40109	1.23818	-1.14351	SGIP1;NEAT1;SLC9A1
STAT5_23275557_ChIP-Seq_MAMMARY-EPITHELIUM_Mouse	2/1197	0.298774	0.404669	0.3929	0.659521	-0.596659	TCN2;MDM2
RARG_19884340_ChIP-ChIP_MEF_Mouse	1/390	0.300922	0.405136	0.392399	-0.0464117	0.0419345	GDF15
KLF4_25985364_ChIP-Seq_ATHEROSCLEROSIS LESION_Mouse	2/1211	0.303513	0.405136	0.392399	0.68954	-0.623022	PARM1;SULF2
POU5F1_18347094_ChIP-ChIP_MESC_Mouse	3/2109	0.302516	0.405136	0.392399	0.847923	-0.766127	MTUS1;ENO1;SULF2
CREB1_20920259_ChIP-Seq_GC1-SPG_Mouse	4/3057	0.304167	0.405136	0.392399	1.97653	-1.78586	GDF15;NEAT1;SLC9A1;SULF2
TRIM28_19339689_ChIP-ChIP_MESC_Mouse	4/3072	0.307302	0.407619	0.389746	1.19862	-1.07566	SOX1;PCBP3;MTUS1;CROT
CLOCK_20551151_ChIP-Seq_293T_Human	1/407	0.311765	0.41015	0.387058	0.19355	-0.172499	GADD45A
NANOG_18358816_ChIP-ChIP_MESC_Mouse	2/1232	0.310613	0.41015	0.387058	0.448204	-0.399454	MTUS1;SULF2
SPI1_20517297_ChIP-Seq_HL60_Human	2/1249	0.316352	0.414485	0.382491	0.72395	-0.637596	VWCE;MIR548H2
SUZ12_16625203_ChIP-ChIP_MESC_Mouse	2/1270	0.323428	0.422034	0.374653	0.367666	-0.317175	MESP1;SGIP1
CIITA_25753668_ChIP-Seq_RAJI_Human	1/459	0.34392	0.446957	0.349735	0.0852656	-0.0686638	HLA-A
PBX1_22567123_ChIP-ChIP_OVCAR3_Human	3/2299	0.350491	0.451837	0.345018	0.664782	-0.528125	TCN2;TNFSF4;HLA-A
TBX5_21415370_ChIP-Seq_HL-1_Mouse	3/2296	0.349733	0.451837	0.345018	0.775968	-0.616455	TRIM17;CROT;PRND
FOXP3_21729870_ChIP-Seq_TREG_Human	2/1404	0.368126	0.472674	0.325438	0.949254	-0.711323	MDM2;SLC9A1
STAT6_20620947_ChIP-Seq_CD4 POS T_Human	1/508	0.372874	0.476862	0.321607	-0.186246	0.13792	CYFIP2
PPARD_23208498_ChIP-Seq_MDA-MB-231_Human	1/516	0.377481	0.480838	0.318001	0.271551	-0.198836	GADD45A
NFE2L2_22581777_ChIP-Seq_LYMPHOBLASTOID_Human	1/527	0.383761	0.486907	0.312554	0.318707	-0.229368	TMEM217
MYC_19079543_ChIP-ChIP_MESC_Mouse	2/1458	0.385853	0.487169	0.31232	0.660764	-0.475185	MDM2;ENO1
KLF4_18555785_ChIP-Seq_MESC_Mouse	3/2444	0.387003	0.487169	0.31232	1.28631	-0.925045	NUAK1;ENO1;SULF2
NANOG_18555785_ChIP-Seq_MESC_Mouse	1/542	0.392226	0.491815	0.308198	0.178744	-0.126846	SULF2
EBNA2_21746931_ChIP-Seq_IB4-LCL_Human	2/1492	0.396912	0.493833	0.30642	0.949066	-0.669622	MTUS1;ZNF436
PHF8_20622854_ChIP-Seq_HELA_Human	2/1490	0.396264	0.493833	0.30642	1.04956	-0.740526	QARS;ZNF436
POU5F1_18700969_ChIP-ChIP_MESC_Mouse	1/567	0.406082	0.503291	0.298181	-0.207714	0.142614	ENO1
NFIB_24661679_ChIP-Seq_E16.5 LUNG_Mouse	1/573	0.409362	0.505404	0.296361	0.419958	-0.286578	TMEM217
ZFP281_18358816_ChIP-ChIP_MESC_Mouse	1/578	0.412081	0.506812	0.295153	0.213542	-0.145126	SULF2
CEBPA_23403033_ChIP-Seq_LIVER_Mouse	1/589	0.41802	0.510207	0.292253	0.355569	-0.239276	NEAT1
SOX2_20726797_ChIP-Seq_SW620_Human	3/2564	0.416926	0.510207	0.292253	1.13439	-0.763373	GADD45A;MTUS1;SULF2
CTCF_18555785_ChIP-Seq_MESC_Mouse	2/1568	0.421316	0.512282	0.290491	0.881618	-0.589697	PRND;SLC9A1
JUN_21703547_ChIP-Seq_K562_Human	2/1585	0.42671	0.516883	0.286608	0.741258	-0.489185	SGIP1;PRND
POU5F1_16153702_ChIP-ChIP_HESC_Human	1/622	0.435488	0.525533	0.2794	0.168324	-0.10829	TRIM22
CTNNB1_20615089_ChIP-ChIP_FETAL BRAIN_Human	1/637	0.443258	0.532906	0.27335	-0.0082746	0.00520812	MDM2
WT1_20215353_ChIP-ChIP_NEPHRON PROGENITOR_Mouse	2/1663	0.451137	0.540355	0.267321	1.05921	-0.651977	NUAK1;SULF2
CRX_20693478_ChIP-Seq_ADULT RETINA_Mouse	1/668	0.458986	0.547711	0.261448	0.559138	-0.336605	TCN2
POU3F2_20337985_ChIP-ChIP_501MEL_Human	2/1702	0.463141	0.550623	0.259145	0.916381	-0.546809	OR51E2;MTUS1
STAT3_24763339_ChIP-Seq_IMN-ESCS_Mouse	2/1788	0.489086	0.579324	0.237079	1.43111	-0.781234	GADD45A;NEAT1
POU5F1_18358816_ChIP-ChIP_MESC_Mouse	1/753	0.499916	0.583538	0.233931	0.516679	-0.278307	SULF2
MYC_18940864_ChIP-ChIP_HL60_Human	1/746	0.496663	0.583538	0.233931	0.58188	-0.313427	ANKRD20A3
LYL1_20887958_ChIP-Seq_HPC-7_Mouse	1/752	0.499452	0.583538	0.233931	0.739947	-0.39857	SGIP1
HOXB4_20404135_ChIP-ChIP_EML_Mouse	2/1824	0.499725	0.583538	0.233931	0.829286	-0.446691	QARS;CROT
WDR5_24793694_ChIP-Seq_LNCAP_Human	1/757	0.501765	0.583575	0.233903	0.640356	-0.344884	NFATC2
IRF8_22096565_ChIP-ChIP_GC-B_Mouse	1/772	0.508642	0.587317	0.231127	0.346604	-0.18446	TRIM17
NACC1_18358816_ChIP-ChIP_MESC_Mouse	1/769	0.507274	0.587317	0.231127	0.483357	-0.257238	SULF2
THAP11_20581084_ChIP-Seq_MESC_Mouse	1/864	0.548835	0.612726	0.212733	0.556169	-0.272432	SLC9A1
CHD1_19587682_ChIP-ChIP_MESC_Mouse	1/843	0.539954	0.612726	0.212733	0.638924	-0.312968	GADD45A
SOX2_19030024_ChIP-ChIP_MESC_Mouse	1/863	0.548416	0.612726	0.212733	0.675581	-0.330925	SULF2
BCL3_23251550_ChIP-Seq_MUSCLE_Mouse	1/858	0.546315	0.612726	0.212733	0.970868	-0.475567	NEAT1
FOXP2_23625967_ChIP-Seq_PFSK-1 AND SK-N-MC_Human	1/863	0.548416	0.612726	0.212733	0.972198	-0.476218	NFATC2
BCL6_25482012_ChIP-Seq_CML-JURL-MK1_Human	2/2000	0.549736	0.612726	0.212733	1.61588	-0.791516	TMEM217;APOD
CEBPB_24764292_ChIP-Seq_MC3T3_Mouse	2/2000	0.549736	0.612726	0.212733	1.62503	-0.795999	GADD45A;SLC9A1
ERG_20887958_ChIP-Seq_HPC-7_Mouse	2/1969	0.541174	0.612726	0.212733	1.74104	-0.852823	PARM1;DPCR1
SPI1_22790984_ChIP-Seq_ERYTHROLEUKEMIA_Mouse	2/1962	0.539225	0.612726	0.212733	1.78029	-0.872053	PARM1;SLC9A1
FOXO1_25302145_ChIP-Seq_T-LYMPHOCYTE_Mouse	2/2000	0.549736	0.612726	0.212733	1.80694	-0.885105	CYFIP2;APLN
DNAJC2_21179169_ChIP-ChIP_NT2_Human	1/899	0.563267	0.625636	0.203679	0.858348	-0.402554	VWCE
ELK1_19687146_ChIP-ChIP_Hela_Human	1/916	0.570113	0.631056	0.199932	0.729277	-0.335731	MTUS1
ELK1_22589737_ChIP-Seq_MCF10A_Human	1/928	0.574882	0.634148	0.197809	0.973811	-0.443545	NFATC2
STAT3_19079543_ChIP-ChIP_MESC_Mouse	1/948	0.582716	0.63623	0.196386	0.83459	-0.377397	SULF2
EGR1_23403033_ChIP-Seq_LIVER_Mouse	1/944	0.58116	0.63623	0.196386	0.995861	-0.450323	MTUS1
REST_19997604_ChIP-ChIP_NEURONS_Mouse	2/2118	0.581336	0.63623	0.196386	1.12191	-0.507323	APLN;SULF2
CREB1_15753290_ChIP-ChIP_HEK293T_Human	1/957	0.586195	0.637859	0.195275	-0.1418	0.0637586	CROT
MYC_18358816_ChIP-ChIP_MESC_Mouse	3/3413	0.61069	0.660038	0.180431	1.88325	-0.78241	QARS;MTUS1;ENO1
VDR_23849224_ChIP-Seq_CD4+_Human	2/2231	0.610105	0.660038	0.180431	1.94243	-0.806998	HLA-B;MDM2
EWS-ERG_20517297_ChIP-Seq_CADO-ES1_Human	1/1038	0.616257	0.66293	0.178533	1.09683	-0.450891	LYVE1
MYCN_18555785_ChIP-Seq_MESC_Mouse	2/2261	0.617495	0.66293	0.178533	1.66663	-0.685128	NFATC2;ENO1
YY1_22570637_ChIP-Seq_MALME-3M_Human	1/1049	0.620171	0.663583	0.178105	1.07672	-0.441562	QARS
ELF5_23300383_ChIP-Seq_T47D_Human	1/1087	0.633395	0.675481	0.170387	1.03348	-0.405466	APOD
SREBP2_21459322_ChIP-Seq_LIVER_Mouse	1/1095	0.636121	0.676142	0.169962	1.19427	-0.467379	NEAT1
SMARCA4_20176728_ChIP-ChIP_TROPHOBLAST STEM CELLS_Mouse	1/1118	0.643849	0.682097	0.166154	1.0115	-0.386982	ENO1
SOX11_23321250_ChIP-ChIP_Z138-A519-JVM2_Human	1/1134	0.64913	0.682482	0.165909	0.831892	-0.317799	ANKRD20A3
E2F1_21310950_ChIP-Seq_MCF7_Human	1/1145	0.652716	0.682482	0.165909	1.08245	-0.413519	MDM2
KLF1_20508144_ChIP-Seq_FETAL-LIVER-ERYTHROID_Mouse	1/1144	0.652391	0.682482	0.165909	1.30048	-0.496809	NEAT1
CREB1_23762244_ChIP-Seq_HIPPOCAMPUS_Rat	2/2393	0.648783	0.682482	0.165909	2.49251	-0.952187	QARS;SGIP1
SIN3A_21632747_ChIP-Seq_MESC_Mouse	1/1186	0.66577	0.69387	0.158722	1.3579	-0.496273	GDF15
MYC_18555785_ChIP-Seq_MESC_Mouse	1/1200	0.670116	0.69614	0.157303	1.12298	-0.406747	GDF15
SOX2_16153702_ChIP-ChIP_HESC_Human	1/1278	0.693341	0.717943	0.14391	0.722211	-0.239316	TRIM22
MYC_19030024_ChIP-ChIP_MESC_Mouse	3/3868	0.696131	0.718515	0.143564	2.76072	-0.91261	GDF15;ENO1;SULF2
NKX2-5_21415370_ChIP-Seq_HL-1_Mouse	1/1507	0.752673	0.774385	0.111043	0.992954	-0.253884	CROT
SRF_21415370_ChIP-Seq_HL-1_Mouse	1/1634	0.780577	0.800527	0.0966238	1.08552	-0.241512	GDF15
SPI1_22096565_ChIP-ChIP_GC-B_Mouse	1/1676	0.789109	0.8067	0.0932879	1.16094	-0.249374	NFATC2
DACH1_20351289_ChIP-Seq_MDA-MB-231_Human	1/1698	0.793447	0.808561	0.0922874	1.66603	-0.35403	ENO1
TRIM28_17542650_ChIP-ChIP_NTERA2_Human	2/3568	0.846523	0.857621	0.0667047	-7.75012	1.19037	SOX1;SULF2
HOXC9_25013753_ChIP-Seq_NEUROBLASTOMA BE2-C_Human	1/2014	0.846934	0.857621	0.0667047	2.0268	-0.311303	NEAT1
JARID1A_20064375_ChIP-Seq_MESC_Mouse	1/2171	0.86821	0.8764	0.0572975	2.17769	-0.287308	QARS
TEAD4_22529382_ChIP-Seq_TROPHECTODERM_Mouse	1/2293	0.88272	0.888254	0.0514628	2.02824	-0.240342	PRND
RCOR1_19997604_ChIP-ChIP_NEURONS_Mouse	1/2378	0.891894	0.894681	0.0483318	1.51159	-0.168222	CROT
GABP_19822575_ChIP-Seq_HepG2_Human	1/2639	0.915896	0.915896	0.038154	2.49333	-0.219046	ENO1

## Sheet: D1 2 Gy Down
Term	Overlap	P-value	Adjusted P-value	Negative log10 adjusted p-value	Z-score	Combined Score	Genes
FOXM1_25889361_ChIP-Seq_OE33 AND U2OS_Human	138/932	2.36958e-127	9.00439e-125	124.046	-1.85685	530.363	GMNN;CCNF;HJURP;BUB1B;TTF2;MKI67;SMC4;CDC20;NUSAP1;NEK2;OIP5;FBXO5;GTSE1;TMPO;GAS2L3;BORA;CDC25C;KNSTRN;CDC25A;DEPDC1B;DDX39A;FAM64A;KIF20A;DNA2;KIF20B;PRR11;ASF1B;BLM;CDCA2;PARPBP;CDCA3;TROAP;GSTCD;NCAPG;CDCA8;HMMR;SKA3;IQGAP3;NCAPH;KIAA1524;CCNB2;BRIP1;CCNB1;ECT2;HIST1H3B;FAM83D;PLK4;CCDC18;STIL;C5ORF34;UBE2C;ARHGEF39;PLK1;FAM111A;ANLN;TPX2;KIF18A;KIF18B;UBE2S;UBE2T;KIF4A;CDK1;ANP32E;EZH2;PHF19…
E2F4_17652178_ChIP-ChIP_JURKAT_Human	131/1002	5.10787e-114	9.70495e-112	111.013	-3.04874	779.31	DCLRE1B;NUP107;ZWILCH;GMNN;CASC5;BUB1B;TTF2;MKI67;CHEK1;NUSAP1;NEK2;RTTN;KNTC1;FBXO5;SKP2;GTSE1;TMPO;METTL1;ESCO2;CDC25C;WDR76;DEPDC1B;MTHFD1;FANCD2;TIMELESS;KIF20A;PRR11;ASF1B;BLM;NUP205;CDCA2;RNASEH2A;CDCA3;TROAP;CDCA8;HMMR;IQGAP3;C1ORF112;RAD51AP1;KIAA1524;CCNB2;BRIP1;CCNB1;NUP85;HIST1H3I;CLSPN;HIST1H3B;PLK4;BARD1;STIL;HIST1H4L;XRCC2;PLK1;CCDC15;CDC7;CDC6;ZWINT;ANLN;TPX2;KIF18A;NASP;UBE2S;KIF4…
FOXM1_23109430_ChIP-Seq_U2OS_Human	77/267	1.9395e-88	2.4567e-86	85.6096	-2.88759	569.211	TOP2A;ARHGAP11A;GPSM2;ARHGAP11B;CCNF;KIF14;HJURP;HMGB2;KIF11;TTF2;MKI67;LMNB2;LMNB1;CDC20;SGOL1;MIS18BP1;NUF2;NUSAP1;NEK2;FBXO5;LBR;CEP55;DLGAP5;TMPO;GAS2L3;CKAP2L;H2AFX;CKAP2;KIF24;KIF23;CIT;CCNA2;ASPM;DEPDC1B;ESPL1;INCENP;KIFC1;DEPDC1;FAM64A;KIF2C;KIF20A;KIF20B;DTYMK;CDCA2;TROAP;CDCA8;TTK;HMMR;CENPA;NCAPH;APOLD1;AURKB;AURKA;CCNB2;BRIP1;CCNB1;ECT2;FAM83D;RRM2;SPAG5;UBE2C;PLK1;ATAD2;MZT1;TPX2;FAM…
KDM5B_21448134_ChIP-Seq_MESC_Mouse	170/3724	2.99528e-82	2.84552e-80	79.5458	-0.923572	169.162	NUP107;ZWILCH;GMNN;CCNF;HJURP;CASC5;BUB1B;TTF2;GPATCH3;TMEM97;MKI67;SMC4;SMC2;PNN;EME1;CHEK1;NUSAP1;KNTC1;FBXO5;SKP2;TMPO;GEN1;WDHD1;TIPIN;DIMT1;ESCO2;CDC25A;PRPF4;MELK;MTHFD1;CCNE2;CCNE1;FANCD2;TFAM;HOXB2;KIF20A;KIF20B;PRR11;ASF1B;BLM;NUP205;DNMT1;CDCA2;SHMT1;CDCA8;NCAPG;HMMR;CORO1A;NCAPH;RAD51AP1;CCNB2;CCNB1;NUP85;FIGNL1;HLTF;CLSPN;ECT2;CEP78;PLK4;FANCI;BARD1;EPT1;CDC7;CDC6;EIF2S1;PAICS;ZWINT;N…
E2F4_21247883_ChIP-Seq_LYMPHOBLASTOID_Human	136/2998	3.38285e-63	2.57096e-61	60.5899	-1.15215	160.74	DCLRE1B;NUP107;ZWILCH;CCNF;CASC5;BUB1B;TTF2;TMEM97;MKI67;CDC20;PNN;CHEK1;NUSAP1;NEK2;OIP5;KNTC1;SPA17;TMPO;WDHD1;GAS2L3;TIPIN;TMEM194A;WDR76;MTHFD1;TIMELESS;TFAM;FAM64A;DNA2;KIF20B;BLM;CDCA3;CHRNA5;SHMT1;TROAP;CDCA8;PKMYT1;IQGAP3;C1ORF112;RAD51AP1;CCNB2;LDHA;CLSPN;FANCI;CDT1;CCDC18;STIL;PLK1;CCDC15;FANCA;RAB27A;CDC7;DHCR24;GPN2;ZWINT;FAM111B;FAM111A;KIF18A;DIAPH3;NASP;UBE2T;SASS6;ANP32E;CALM1;ARH…
MYC_19030024_ChIP-ChIP_MESC_Mouse	148/3868	2.89787e-60	1.83532e-58	57.7363	-1.1637	154.706	DCLRE1B;NUP107;POP7;ZWILCH;GMNN;CCNF;CASC5;BUB1B;TTF2;TMEM97;SMC4;SMC2;CDC20;PNN;CHEK1;NUSAP1;NEK2;OIP5;KNTC1;FBXO5;RPL37;HIST1H2AB;TMPO;WDHD1;TIPIN;HIST1H2AI;METTL1;HIST1H2AK;ESCO2;CDC25A;PRPF4;MTHFD1;CCNE2;CCNE1;KIF20A;HIST1H2BB;PRR11;BLM;RNASEH2A;CDCA2;CDCA3;SHMT1;GSTCD;CDCA8;HMMR;NCAPH;RAD51AP1;DSN1;CCNB1;LDHA;NUP85;FIGNL1;HIST1H3I;ECT2;HIST1H3B;FANCI;BARD1;CDT1;UBE2C;PLK1;RAB27A;DHCR24;CDC6;…
E2F1_18555785_ChIP-Seq_MESC_Mouse	151/4172	1.25383e-58	6.80652e-57	56.1671	-1.13594	146.91	OSGEPL1;GMNN;CASC5;BUB1B;TMEM97;SMC4;SMC2;PNN;EME1;TMEM88;HIST1H2AE;NUSAP1;OIP5;CHAC2;RPL37;SKP2;TIPIN;METTL1;DIMT1;HIST1H2AK;ESCO2;CDC25C;CDC25A;PRPF4;DEPDC1B;NEIL3;MELK;CCNE2;TFAM;KIF20A;HIST1H2BB;ASF1B;SHMT1;CDCA8;PKMYT1;RAD51AP1;CCNB2;BRIP1;FIGNL1;HIST1H3I;CLSPN;ECT2;PLK4;CDT1;UBE2C;XRCC2;PLK1;DHCR24;EIF2S1;NDC80;POLA1;TPX2;KIF18A;NASP;UBE2T;ANP32E;CALM1;HIST1H4D;EZH2;ARHGAP11A;FEN1;MCM7;SUV3…
CREM_20920259_ChIP-Seq_GC1-SPG_Mouse	167/5776	1.32794e-52	6.30773e-51	50.2001	-0.519774	60.0807	DCLRE1B;NUP107;OSGEPL1;ZWILCH;GMNN;CCNF;CASC5;GPATCH3;TMEM97;SMC4;PTPDC1;CDC20;PNN;TMEM88;CHEK1;NUSAP1;SACS;NEK2;HIST3H2BB;TMPO;WDHD1;TIPIN;METTL1;CDC25A;PRPF4;DEPDC1B;CCNE2;CCNE1;FANCD2;TFAM;ASF1B;BLM;NUP205;CDCA2;CHRNA5;GSTCD;TROAP;NCAPG;NCAPH;RAD51AP1;CCNB2;DSN1;LDHA;FIGNL1;HLTF;ECT2;CEP78;PLK4;FANCI;BARD1;CDT1;STIL;BOD1;UBE2C;XRCC2;CCDC15;DHCR24;CDC7;CDC6;PAICS;ZWINT;NDC80;ANLN;KIF18A;NASP;UB…
MYC_18358816_ChIP-ChIP_MESC_Mouse	128/3413	3.91798e-50	1.65426e-48	47.7814	-1.37753	151.557	DCLRE1B;NUP107;ZWILCH;GMNN;CCNF;BUB1B;TTF2;TMEM97;SMC4;CDC20;PNN;EME1;TMEM88;CHEK1;NUSAP1;NEK2;OIP5;FBXO5;RPL37;SKP2;GTSE1;WDHD1;METTL1;DIMT1;MTHFD1;CCNE2;KIF20A;PRR11;ASF1B;BLM;RNASEH2A;CDCA3;SHMT1;GSTCD;CDCA8;HMMR;ACAT2;RAD51AP1;CCNB1;BRIP1;LDHA;NUP85;CEP78;BARD1;CDT1;CCDC18;UBE2C;RAB27A;DHCR24;EIF2S1;PAICS;POLA1;TPX2;ANLN;KIF18A;NASP;UBE2T;SASS6;EZH2;ARHGAP11A;TOP2A;SUV39H2;FEN1;MCM7;MCM8;KIF1…
MYBL2_22936984_ChIP-ChIP_MESC_Mouse	104/2250	9.35581e-48	3.55521e-46	45.4491	-1.91357	200.256	NUP107;CASC5;BUB1B;TMEM97;SMC4;SMC2;CDC20;HIST1H2AE;NUSAP1;OIP5;KNTC1;SKP2;GTSE1;HIST1H2AB;TMPO;HIST1H2AI;CDC25C;PRPF4;FANCD2;HIST1H2BF;HIST1H2BG;KIF20A;HIST1H2BB;PRR11;ASF1B;CDCA2;CDCA3;SHMT1;TROAP;CDCA8;HMMR;CCNB2;CCNB1;NUP85;HIST1H3I;ECT2;HIST1H3B;UBE2C;PLK1;RAB27A;NDC80;FANCG;TPX2;ANLN;KIF18A;SASS6;ANP32E;HIST1H4I;HIST1H4D;EZH2;TOP2A;ARHGAP11A;MCM7;HIST2H2AB;HMGB2;KIF11;FOXM1;PFAS;LMNB2;KIF15…
E2F1_21310950_ChIP-Seq_MCF7_Human	79/1145	1.53798e-47	5.31303e-46	45.2747	-2.01497	210.058	SUV39H2;MCM7;ZAK;SUV39H1;NCAPG2;GMNN;HMGB2;CASC5;TMEM97;BRCA2;PTPDC1;LMNB2;LMNB1;PNN;EXO1;CHEK1;PBK;OIP5;FBXO5;TOPBP1;ZNF367;POLE;TMPO;LRRCC1;HIST1H2AB;HELLS;RFC3;TIPIN;HIST1H2AK;CDC25A;RBL1;MTHFD1;SLC25A19;CCNE1;FANCD2;OAS3;TIMELESS;MCM3;MCM5;MCM6;MNS1;MCM2;DNMT1;DTYMK;RNASEH2A;HIST1H2BL;PKMYT1;CENPA;AURKB;IL1RL1;KDELC2;EXOSC9;CLSPN;E2F7;E2F8;GINS1;CDT1;GINS2;RRM1;STIL;RRM2;XRCC2;GINS3;ATAD2;DON…
AR_21909140_ChIP-Seq_LNCAP _Human	44/298	2.90517e-39	9.19972e-38	37.0362	-2.79347	238.224	FEN1;CDCA2;CHRNA5;PRIM1;CDCA8;MCM10;IQGAP3;ACAT2;SGOL2;GSG2;E2F1;PBK;NEK2;SKP2;TMPO;BARD1;TIPIN;CCDC34;CKAP2L;ATAD2;CDC7;KIF23;MND1;ZWINT;CDC25A;NDC80;CIT;CCNA2;TPX2;ANLN;CCNA1;DEPDC1B;MELK;MTHFD1;CCNE2;POLE2;C18ORF54;DEPDC1;TACC3;MCM4;CENPN;NUP54;KIF20A;DTL
MYCN_18555785_ChIP-Seq_MESC_Mouse	83/2261	8.35713e-31	2.44285e-29	28.6121	-1.50773	99.332	TOP2A;FEN1;POP7;MCM8;ZWILCH;CCNF;HMGB2;TMEM97;PIGW;FOXM1;BRCA2;SMC4;LMNB1;KIF15;CDC20;CHAF1B;SGOL2;SGOL1;EME1;NUF2;NEK2;KNTC1;FBXO5;POLE;RFC5;WDHD1;PARP1;PARP2;DIMT1;DARS2;ELOVL6;CCNA2;SLC7A5;DEPDC1B;RBL1;ESPL1;CCNE2;CCNE1;MCM3;CKS2;MCM4;BIRC5;KIF20A;PRR11;PRIM2;DTYMK;TYMS;AURKA;RAD51AP1;LDHA;DSN1;CCNB1;ASTE1;FIGNL1;HLTF;EXOSC8;E2F1;USP1;RBBP8;ECT2;E2F7;CDT1;RRM1;PCGF6;CCDC18;STIL;RRM2;SPAG5;UBE2…
POU5F1_18692474_ChIP-Seq_MESC_Mouse	104/4232	4.9265e-25	1.33719e-23	22.8738	-1.10517	58.2081	NUP107;POP7;GMNN;CHEK1;SACS;NEK2;RTTN;FBXO5;SKP2;HIST1H2AB;HIST1H2AK;CDC25A;CCNE2;HIST1H2BF;HOXB2;HIST1H2BB;RNASEH2A;CDCA2;CHRNA5;PKMYT1;IQGAP3;NCAPH;HIST1H3I;ECT2;HIST1H3B;CEP78;PAICS;ZWINT;TPX2;ANLN;KIF18A;UBE2S;UBE2T;SASS6;CALM1;HIST1H4D;EZH2;ARHGAP11A;HIST2H2AB;HMGB2;KIF14;PSIP1;MCM10;KIF11;BRCA1;LMNB1;KIF15;CKS1B;SGOL2;ZMYM1;GSG2;NUF2;PBK;MYBL2;MYBL1;POLE;HIST1H1B;HIST1H1C;RFC5;TCF19;HELLS;P…
CREB1_20920259_ChIP-Seq_GC1-SPG_Mouse	85/3057	1.40327e-23	3.55495e-22	21.4492	-0.955507	47.1911	ARHGAP11A;SUV39H2;MCM7;OSGEPL1;ZWILCH;NCAPG2;GMNN;CCNF;HJURP;CASC5;BUB1B;TMEM97;KIF11;BRCA1;BRCA2;SMC4;PFAS;PTPDC1;KIF15;PNN;SGOL2;EXO1;KNTC1;TOPBP1;RPL37;MYBL1;CEP55;RFC4;CCDC34;METTL1;MMD;DIMT1;H2AFX;HAUS6;MASTL;CIT;CCNA2;PRPF4;ASPM;RBL1;INCENP;KIFC1;FANCD2;CCNE1;PRR16;MCM4;BIRC5;MCM5;KIF2C;NUP54;PRR11;DTYMK;UHRF1;SHMT1;GSTCD;TROAP;NCAPH;RAD54B;LDHA;DSN1;EXOSC9;HLTF;E2F1;CEP78;PLK4;GINS2;RRM1;S…
MYCN_21190229_ChIP-Seq_SHEP-21N_Human	33/373	3.42698e-23	8.04888e-22	21.0943	-2.97908	144.698	ARHGAP11A;FEN1;CDCA3;ZWILCH;TROAP;CDCA8;TTK;KIF11;FOXM1;PFAS;AURKB;RAD51AP1;EME1;CHEK1;USP1;SACS;KNTC1;METTL1;UBE2C;CCDC15;DARS2;CDC7;CDC6;KIF22;WDR76;CDC25A;FAM111B;KIF4A;OAS3;TIMELESS;DTL;PHF19;MAD2L1
KLF4_18555785_ChIP-Seq_MESC_Mouse	75/2444	3.60081e-23	8.04888e-22	21.0943	-1.44999	70.4277	GPSM2;POP7;NUP107;NCAPG2;CCNF;HMGB2;PSIP1;TTF2;KIF11;FOXM1;LMNB1;SMC2;KIF15;SGOL2;ZMYM1;SGOL1;NUF2;NEK2;MYBL2;KNTC1;FBXO5;RPL37;SKP2;MYBL1;POLE;TMPO;TCF19;RFC4;PARP1;PARP2;DIMT1;TMEM171;MASTL;CIT;TMEM177;NEIL3;DBF4;MTHFD1;CCNE1;CKS2;BIRC5;DTL;PRR11;UHRF1;CENPA;IQGAP3;NCAPH;DSN1;ASTE1;E2F1;RBBP8;RAD54L;PDSS1;HIST1H3I;E2F7;E2F8;CEP78;CBR3;BARD1;PPIL1;NQO2;GINS3;ATAD2;DONSON;MND1;EIF2S1;PAICS;FANCG;…
SPI1_22790984_ChIP-Seq_ERYTHROLEUKEMIA_Mouse	67/1962	4.32607e-23	9.13281e-22	21.0394	-1.12574	54.5362	ARHGAP11A;POP7;NUP107;GMNN;HMGB2;HJURP;MKI67;ALKBH6;SMC2;CKS1B;MIS18BP1;RTTN;TMPO;NCBP1;RFC2;CKAP2L;MMD;ELOVL6;KIF23;CDC25A;PEX7;DEPDC1B;RBL1;INCENP;KIFC1;SLC25A19;OAS3;TIMELESS;CKS2;G2E3;BIRC5;TFAM;NUP54;KIF20B;DTL;PRIM2;NUP205;DTYMK;CENPA;RAD54B;CCNB2;ORC6;ARL13B;HLTF;PDSS1;CEP78;FANCI;RNGTT;SPAG5;CEP152;GINS3;ATAD2;CCDC15;GINS4;RAB27A;FANCB;GPN2;EIF2S1;CENPF;RAD51;KIF18B;UBE2S;PSAT1;ANP32E;HIS…
VDR_23849224_ChIP-Seq_CD4+_Human	71/2231	8.78853e-23	1.75771e-21	20.7551	-1.21922	58.2671	DCLRE1B;NUP107;ZWILCH;NCAPG2;HIST2H2AB;HMGB2;CASC5;PFAS;SMC2;CKS1B;PNN;CHAF1B;SGOL2;NUF2;HIST1H2AE;HIST3H2BB;RTTN;CHAC2;TOPBP1;RPL37;TIGD1;TMPO;HIST1H1C;TIPIN;RMI1;RFC2;PARP2;METTL1;HIST1H2AK;H2AFX;CKAP2;KIF22;CCNA2;PEX7;RBL1;KIFC1;FANCD2;MCM3;HIST1H2BF;MCM4;NUP54;HIST1H2BG;PRR11;HIST1H2BM;CDCA2;CDCA3;NCAPG;CENPA;C1ORF112;RAD51AP1;CDC45;NUP85;EXOSC9;USP1;RAD54L;LDLR;PLK4;POLQ;PPIL1;SPAG5;GINS4;EI…
GABP_19822575_ChIP-Seq_HepG2_Human	76/2639	6.87273e-22	1.30582e-20	19.8841	-1.12348	51.4385	POP7;NUP107;MCM7;MCM8;DSCC1;KIF11;SGOL2;ZMYM1;EXO1;NUF2;MYBL2;RTTN;FBXO5;TOPBP1;RPL37;MYBL1;CEP55;TIGD1;GEN1;RFC4;RFC2;KIF23;PRPF4;C12ORF4;MELK;MTHFD1;CCNE2;KIFC1;FANCD2;TFAM;SLC25A10;NUP54;DNA2;KIF20B;MCM2;DTYMK;DNMT1;CDCA3;GSTCD;PRIM1;NCAPG;APOLD1;ACAT2;AURKA;KIAA1524;DSN1;NUP85;FIGNL1;RBBP8;PDSS1;PLK4;FANCI;CDT1;PCGF6;PPIL1;C5ORF34;XRCC2;PLK1;CCDC15;FANCA;CDC7;C9ORF40;GPN2;PAICS;ZWINT;TPX2;KIF…
MYC_19079543_ChIP-ChIP_MESC_Mouse	56/1458	1.33364e-21	2.30357e-20	19.6376	-1.91497	86.5896	ARHGAP11A;MCM7;ZWILCH;CCNF;HMGB2;TMEM97;PIGW;BRCA2;ALKBH6;LMNB2;CKS1B;ZMYM1;NEK2;MYBL2;RPL37;TK1;GTSE1;HELLS;TIPIN;PARP1;METTL1;PARP2;ESCO2;PRPF4;INCENP;CCNE1;CKS2;BIRC5;KIF2C;NUP54;KIF20A;DNMT1;SHMT1;GSTCD;CDCA8;HMMR;TYMS;ACAT2;AURKA;CCNB1;LDHA;KDELC2;NUP85;FIGNL1;EXOSC8;LDLR;BARD1;RRM1;DHCR24;CDC6;PAICS;POLA1;NASP;PSAT1;SASS6;ANP32E
TTF2_22483619_ChIP-Seq_HELA_Human	57/1512	1.30664e-21	2.30357e-20	19.6376	-1.4057	63.5618	FEN1;ZWILCH;GPATCH3;PIGW;CKS1B;SGOL1;TMEM88;NUF2;ENPP1;NEK2;RTTN;KNTC1;RPL37;LBR;CEP55;WDHD1;RFC4;PARP2;H2AFX;KIF24;DARS2;KIF23;CCNA2;PRPF4;ESPL1;FANCD2;MCM4;TFAM;HOXB2;KIF20B;NUP205;DNMT1;CDCA2;RNASEH2A;PRIM1;GSTCD;CENPA;C1ORF112;LDHA;CDC45;KDELC2;RAD54L;FANCI;GINS1;RRM1;STIL;RRM2;FANCA;CENPF;NASP;UBE2S;CENPK;SASS6;NCAPD2;CENPP;CALM1;EZH2
FOXP3_21729870_ChIP-Seq_TREG_Human	54/1404	7.14853e-21	1.18106e-19	18.9277	-1.40817	61.372	ARHGAP11A;DCLRE1B;ARHGAP11B;NUP107;OSGEPL1;KIF14;HMGB2;HJURP;PSIP1;KIF15;PNN;CHAF1B;GSG2;NUF2;RTTN;KNTC1;RPL37;POLE;RFC3;H2AFX;MCM3;POT1;MCM4;NUP54;PRR11;NUP205;DNMT1;GSTCD;NCAPG;APOLD1;AURKA;CDC45;NUP85;EXOSC8;USP1;POC1A;RAD54L;ECT2;POLQ;RRM1;ATAD5;GINS3;ATAD2;PLK1;MZT1;CENPE;SASS6;TACC3;CDK1;CENPM;POLR3G;CENPN;CENPP;HIST1H4D
HOXC9_25013753_ChIP-Seq_NEUROBLASTOMA BE2-C_Human	64/2014	1.66789e-20	2.64083e-19	18.5783	-1.25502	53.6874	POP7;ZWILCH;GMNN;HIST2H2AB;HJURP;BUB1B;GPATCH3;ALKBH6;KIAA1586;HIST1H2AE;NUSAP1;HIST3H2BB;RTTN;RPL37;SPA17;SKP2;GTSE1;POLE;DLGAP5;LRRCC1;HIST1H1C;RFC5;RFC3;TIPIN;METTL1;HAUS6;ELOVL6;MTHFD1;KIFC1;HIST1H2BF;POT1;NUP54;NUP205;HIST1H2BL;PRIM1;HMMR;CENPA;ARL13B;FIGNL1;HLTF;EXOSC8;RAD54L;CLSPN;HIST1H3I;FAM83D;LDLR;PPIL1;C5ORF34;GINS3;SHCBP1;NDC80;ZWINT;FAM111B;TPX2;ANLN;KIF18B;CENPH;C12ORF29;POLR3G;NCA…
PHF8_20622854_ChIP-Seq_HELA_Human	55/1490	1.81909e-20	2.76502e-19	18.5583	-1.38187	59.0502	DCLRE1B;SUV39H2;FEN1;ZWILCH;HMGB2;FOXM1;SMC4;KIF15;PNN;EXO1;HIST3H2BB;KNTC1;RPL37;TK1;MYBL1;LBR;PARP1;RMI1;METTL1;H2AFX;KIF24;CDC25C;CDC25A;SLC7A5;RBL1;CCNE2;SLC25A19;OAS3;CKS2;DEPDC1;TFAM;KIF20B;DTL;ASF1B;NUP205;CHRNA5;CDCA8;SKA3;APOLD1;RBBP8;FAM83D;E2F7;PLK4;FANCI;CDT1;ATAD2;FANCG;C12ORF29;ACER3;SASS6;ANP32E;CENPM;NCAPD2;TRIP13;CALM1
E2F7_22180533_ChIP-Seq_HELA_Human	16/46	3.73264e-20	5.4554e-19	18.2632	-3.05929	128.651	FANCI;MCM7;ATAD2;CDC6;BRCA1;CDC25A;POLA1;RBL1;FANCD2;MCM3;MCM4;CENPM;RAD54L;MCM5;MCM6;DTL
KDM6A_18722178_ChIP-ChIP_U937 AND SAOS2_Human	33/479	4.50542e-20	6.32014e-19	18.1993	-2.33635	97.9056	ARHGAP11A;MCM8;TROAP;KIF14;HMGB2;CDCA8;BUB1B;SMC2;RAD54B;KIF15;CKS1B;RAD51AP1;CDC20;EXO1;NUF2;CHEK1;NUSAP1;GINS1;RFC3;RFC4;NCBP1;METTL1;MND1;CDC25C;PRPF4;CENPF;KIAA0101;INCENP;FANCD2;NCAPD2;KIF2C;DTL;ASF1B
ASH2L_23239880_ChIP-Seq_MESC_Mouse	83/3336	4.65694e-20	6.32014e-19	18.1993	-0.713228	29.8881	ARHGAP11A;NUP107;POP7;ZWILCH;CASC5;TTF2;KIF11;BRCA2;SMC4;LMNB1;SMC2;PNN;SGOL2;EXO1;NUF2;NUSAP1;PBK;RTTN;DLAT;LBR;HELLS;WDHD1;RFC3;TIPIN;PARP1;RFC2;METTL1;DIMT1;KIF22;WDR76;CCNA1;DEPDC1B;RBL1;MELK;SLC25A19;CCNE1;G2E3;KIF2C;NUP54;HIST1H2BG;KIF20B;NUP205;NCAPG;CENPA;AURKB;RAD51AP1;DSN1;ARL13B;NUP85;FIGNL1;HLTF;RBBP8;RAD54L;CLSPN;ECT2;BUB1;E2F7;E2F8;PLK4;GINS1;BARD1;CDT1;RRM2;ATAD5;GINS3;FANCA;CDC7;G…
FOXO3_22982991_ChIP-Seq_MACROPHAGES_Mouse	63/2000	5.29566e-20	6.70783e-19	18.1734	-1.08835	45.5428	GPSM2;POP7;OSGEPL1;CCNF;HJURP;CASC5;GPATCH3;SMC2;ZMYM1;SGOL1;EXO1;NUSAP1;RPL37;CEP55;GEN1;WDHD1;RFC3;RMI1;METTL1;DARS2;PRPF4;PEX7;ESPL1;MCM3;CKS2;G2E3;MCM4;FAM64A;NUP205;PARPBP;GSTCD;CDCA8;PKMYT1;TYMS;SKA3;ACAT2;RAD54B;DSN1;ORC6;NUP85;USP1;POC1A;CEP78;POLQ;BOD1;CCDC15;PAICS;NDC80;MZT1;TPX2;ANLN;CENPF;KIF18A;MIS18A;UBE2S;CENPK;TACC3;CENPN;NCAPD3;CEP85;TRIP13;EZH2;MAD2L1
SPI1_23547873_ChIP-Seq_NB4_Human	81/3198	5.12811e-20	6.70783e-19	18.1734	-0.672516	28.142	DCLRE1B;FEN1;MCM7;OSGEPL1;ZWILCH;ZAK;PSIP1;BUB1B;MKI67;BRCA2;LMNB2;CKS1B;SGOL2;SGOL1;MIS18BP1;GSG2;CHEK1;ANKRD32;RTTN;KNTC1;TOPBP1;RPL37;CEP55;MB21D1;TMPO;RFC5;RFC4;RMI1;DIMT1;CKAP2;HAUS3;ELOVL6;CIT;PEX7;PRPF4;KIFC1;INCENP;OAS3;MCM3;G2E3;CKS2;TFAM;MCM5;KIF20B;DTL;PRIM2;DNMT1;FAM129A;CORO1A;APOLD1;NCAPH;CCNB1;ASTE1;EXOSC9;EXOSC8;E2F1;E2F8;FANCI;TIMM8A;POLQ;CDT1;RNGTT;C5ORF34;PLK1;DHCR24;GPN2;FANCG…
FLI1_21571218_ChIP-Seq_MEGAKARYOCYTES_Human	114/5834	1.07631e-19	1.31935e-18	17.8796	-0.0474201	1.95226	DCLRE1B;NUP107;OSGEPL1;DSCC1;GMNN;HJURP;CASC5;MKI67;PTPDC1;SMC2;PNN;EME1;RTTN;RPL37;SPA17;SKP2;GTSE1;MFSD2A;TMPO;PRPF4;DEPDC1B;MELK;FANCD2;KIF20B;ASF1B;BLM;DNMT1;GSTCD;NCAPG;IQGAP3;SKA1;RAD51AP1;DSN1;CCNB1;LDHA;CLSPN;FANCI;STIL;C5ORF34;HIST1H4L;XRCC2;CCDC15;CDC7;FAM111B;POLA1;KIF18A;KIF4A;SASS6;ANP32E;CALM1;EZH2;TOP2A;FEN1;MCM7;MCM8;NCAPG2;KIF14;PIGW;BRCA2;LMNB2;SGOL2;SGOL1;GSG2;NUF2;TOPBP1;LBR;M…
SOX2_18692474_ChIP-Seq_MESC_Mouse	81/3319	4.46869e-19	5.30657e-18	17.2752	-1.12451	44.7302	TOP2A;HIST2H2AB;PSIP1;MCM10;GPATCH3;KIF11;BRCA1;LMNB2;CKS1B;SGOL2;ZMYM1;GSG2;HIST1H2AE;NUSAP1;PBK;SACS;OIP5;MYBL2;RTTN;HIST3H2BB;FBXO5;SKP2;MYBL1;GTSE1;HIST1H1B;CEP55;HIST1H2AB;HIST1H1C;RFC5;HELLS;PARP1;HIST1H2AI;CCDC34;HIST1H2AK;H2AFX;CKAP2;DARS2;ELOVL6;WDR76;HIST2H2BE;CDC25A;CIT;SLC7A5;DBF4;KIFC1;MCM3;HIST1H2BF;KIF2C;HIST1H2BG;KIF20A;HIST1H2BB;PRR11;HIST1H2BM;RNASEH2A;CDCA3;HIST1H2BL;CDCA8;HMMR…
CHD1_19587682_ChIP-ChIP_MESC_Mouse	40/843	1.25093e-18	1.41577e-17	16.849	-1.95689	75.9201	ARHGAP11A;SUV39H2;CDCA3;ZWILCH;HIST1H2BL;CDCA8;ALKBH6;CENPA;RAD51AP1;CCNB1;NUP85;USP1;MYBL2;RTTN;KNTC1;RPL37;HIST1H3I;HIST1H3B;SKP2;MYBL1;LDLR;CEP78;HIST1H1C;RRM2;CKAP2L;FANCA;FANCB;CDC25C;ZWINT;TMEM177;RAD51;NASP;INCENP;UBE2S;UBE2T;POLE2;TIMELESS;NUP54;HIST1H4I;KIF20A
HOXB4_20404135_ChIP-ChIP_EML_Mouse	58/1824	1.26675e-18	1.41577e-17	16.849	-1.75289	68.0054	TOP2A;ARHGAP11A;FEN1;PNN;ZMYM1;SGOL1;CHEK1;HIST1H2AE;NEK2;FBXO5;HIST1H2AB;CKAP2;KIF22;CDC25A;HIST2H2BE;PRPF4;ASPM;DEPDC1B;CCNE2;INCENP;SLC25A19;MCM3;CKS2;KIF2C;NUP54;HIST1H2BG;HIST1H2BB;DTL;PRR11;ASF1B;BLM;DTYMK;CDCA2;RNASEH2A;HMMR;CENPA;IL1RL1;ASTE1;PDSS1;CLSPN;HIST1H3I;BUB1;PLK4;POLQ;PCGF6;NQO2;RNGTT;FANCA;RAB27A;FANCB;CDC6;ZWINT;RAD51;UBE2S;POLE2;ANP32E;HIST1H4I;MAD2L1
XRN2_22483619_ChIP-Seq_HELA_Human	52/1529	6.31105e-18	6.852e-17	16.1642	-1.25196	46.5972	NUP107;MCM7;MCM8;KIF11;TTF2;GPATCH3;ALKBH6;SMC4;SMC2;CDC20;SGOL2;EME1;EXO1;NUF2;CHAC2;FBXO5;RPL37;TK1;TIPIN;RMI1;H2AFX;DBF4;MTHFD1;FANCD2;CKS2;BIRC5;SLC25A10;KIF20A;KIF20B;PRR11;NUP205;CDCA8;HMMR;CENPA;E2F1;RBBP8;RAD54L;CLSPN;BUB1;BOD1;UBE2C;PLK1;EPT1;CDC7;CDC6;ANLN;CENPH;NASP;UBE2S;UBE2T;CENPP;CALM1
HNF4A_19822575_ChIP-Seq_HepG2_Human	112/6083	2.01813e-17	2.13025e-16	15.6716	0.252414	-9.10839	NUP107;OSGEPL1;GMNN;CASC5;BUB1B;GPATCH3;ENPP1;NEK2;RTTN;RPL37;AP1S3;SKP2;GEN1;WDHD1;GAS2L3;PRPF4;DEPDC1B;FANCD2;HIST1H2BB;KIF20B;BLM;NUP205;CDCA2;CDCA3;GSTCD;NCAPG;PKMYT1;ACAT2;BRIP1;LDHA;NUP85;HLTF;CLSPN;CCDC18;XRCC2;PLK1;FANCA;RAB27A;DHCR24;CDC6;GPN2;POLA1;TPX2;KIF18A;DIAPH3;KIF4B;UBE2T;SASS6;TOP2A;SUV39H2;MCM8;NCAPG2;MCM10;BRCA1;LMNB1;CHAF1A;EXO1;NUF2;TK1;TOPBP1;ZNF367;HIST1H1C;RFC3;RFC4;CCDC3…
CCND1_20090754_ChIP-ChIP_RETINA_Mouse	61/2137	2.09994e-17	2.1567e-16	15.6662	-1.54269	55.649	TOP2A;POP7;ZWILCH;HMGB2;BRCA1;ALKBH6;CKS1B;EME1;CHEK1;NUSAP1;NEK2;RTTN;FBXO5;TK1;SPA17;HIST1H1C;TCF19;KIF24;DARS2;ELOVL6;TUBG1;CDC25A;PRPF4;MTHFD1;INCENP;CKS2;MCM4;BIRC5;MCM6;KIF20A;HIST1H2BB;DTL;PRR11;MCM2;BLM;DNMT1;CDCA2;CDCA3;UHRF1;HMMR;CENPA;ACAT2;AURKB;RAD51AP1;NUP85;USP1;CLSPN;HIST1H3I;HIST1H3B;RRM2;UBE2C;MND1;EIF2S1;PAICS;ZWINT;NASP;UBE2T;TACC3;SASS6;ANP32E;EZH2
EKLF_21900194_ChIP-Seq_ERYTHROCYTE_Mouse	46/1239	2.55865e-17	2.55865e-16	15.592	-1.24491	44.6947	PRIM2;NUP205;DTYMK;FEN1;MCM7;MCM10;MKI67;CORO1A;PFAS;LMNB1;CDC20;LDHA;CHAF1A;NUP85;USP1;NUSAP1;CHAC2;TK1;HIST1H2AB;TCF19;RFC5;HELLS;CDT1;RRM1;PPIL1;TIPIN;PARP1;UBE2C;RFC2;PARP2;DHCR24;EIF2S1;CENPF;DEPDC1B;RAD51;NASP;CCNE1;PSAT1;POLE2;MCM3;HIST1H2BF;MCM4;MCM5;MNS1;EZH2;MCM2
ERG_20887958_ChIP-Seq_HPC-7_Mouse	58/1969	3.66953e-17	3.57544e-16	15.4467	-1.01626	36.1454	OSGEPL1;HMGB2;GPATCH3;SMC2;CHAF1B;RTTN;MYBL2;GTSE1;CEP55;LRRCC1;HIST1H2AB;TIPIN;RFC4;PARP1;HIST1H2AI;NCBP1;RMI1;RFC2;DIMT1;HIST1H2AK;H2AFX;ELOVL6;TUBG1;HIST2H2BE;ASPM;MELK;MTHFD1;G2E3;MCM5;HIST1H2BG;MNS1;HIST1H2BB;ASF1B;HIST1H2BL;FAM129A;TTK;PKMYT1;CENPA;AURKB;EXOSC9;POC1A;PDSS1;CLSPN;HIST1H3I;LDLR;E2F7;GINS1;RRM1;RRM2;RNGTT;RAB27A;CDC7;DHCR24;PAICS;TACC3;ANP32E;CENPN;HIST1H4D
ZFX_18555785_ChIP-Seq_MESC_Mouse	76/3249	6.79793e-17	6.45803e-16	15.1899	-0.924444	32.3334	TOP2A;SUV39H2;POP7;ZWILCH;GMNN;PSIP1;TTF2;FOXM1;BRCA2;CKS1B;PNN;ZMYM1;MYBL2;TK1;TOPBP1;RPL37;DLAT;SKP2;MYBL1;HIST1H1B;HIST1H1C;TIPIN;PARP1;CCDC34;CKAP2L;MMD;RMI1;HIST1H2AK;H2AFX;DARS2;KIF24;KIF23;HIST2H2BE;CDC25A;CCNA2;PEX7;PRPF4;RBL1;CDCP1;CCNE2;INCENP;CKS2;TFAM;MCM5;SLC25A10;NUP54;MCM6;DTL;ASF1B;BLM;AURKB;CCNB2;NUP85;HIST1H3I;CLSPN;BUB1;CBR3;PLK4;STIL;ATAD5;ATAD2;FANCA;MND1;EIF2S1;PAICS;RAD51;C…
SIN3B_21632747_ChIP-Seq_MESC_Mouse	89/4302	1.38008e-16	1.2791e-15	14.8931	-0.195876	6.71711	ARHGAP11A;DSCC1;HMGB2;KIF14;GPATCH3;KIF11;BRCA2;LMNB2;LMNB1;KIF15;PNN;CHAF1A;EXO1;MIS18BP1;GSG2;PBK;SACS;NEK2;RPL37;HIST1H1C;TMPO;RFC5;TCF19;CCDC34;RMI1;RFC2;METTL1;DIMT1;ELOVL6;KIF22;CDC25A;TMEM177;ASPM;RBL1;DBF4;MELK;MTHFD1;CCNE1;FANCD2;TIMELESS;G2E3;CKS2;TFAM;SLC25A10;KIF2C;HOXB2;KIF20A;KIF20B;ASF1B;CDCA3;FAM129A;CDCA8;TTK;PTHLH;SKA1;CCNB1;ORC6;ASTE1;KDELC2;EXOSC9;E2F1;POC1A;PDSS1;HIST1H3B;FAM…
RUNX1_21571218_ChIP-Seq_MEGAKARYOCYTES_Human	98/5071	2.0136e-16	1.82183e-15	14.7395	0.0243535	-0.826531	DCLRE1B;ZAK;DSCC1;GMNN;CASC5;BUB1B;TMEM97;PTPDC1;KIAA1586;SACS;OIP5;RTTN;HIST3H2BB;RPL37;SPA17;SKP2;TMPO;WDHD1;CDC25A;PRPF4;NEIL3;FAM64A;BLM;DNMT1;GSTCD;CDCA8;PKMYT1;IQGAP3;ACAT2;RAD51AP1;HIST1H3B;FANCI;CDT1;STIL;HIST1H4L;BOD1;CCDC15;CDC6;PAICS;KIF18A;UBE2S;SASS6;ANP32E;HIST1H4I;CALM1;HIST1H4D;EZH2;TOP2A;MCM7;MCM8;NCAPG2;HIST2H2AB;PSIP1;KIF11;FOXM1;PIGW;SGOL2;SGOL1;NUF2;DLAT;LBR;POLE;ZNF367;TIGD1…
PADI4_21655091_ChIP-ChIP_MCF7_Human	40/1037	1.04897e-15	9.27001e-15	14.0329	-1.5002	48.4745	ARHGAP11A;ARHGAP11B;NUP205;HIST2H2AA4;HIST2H2AB;CASC5;BRCA1;HMMR;PFAS;AURKA;CKS1B;RAD51AP1;PNN;BRIP1;NUF2;CHAC2;KNTC1;HIST1H3B;SKP2;TMPO;GINS1;POLQ;RRM2;METTL1;CEP152;HIST1H2AK;ATAD2;CDC7;EIF2S1;HIST2H2BE;PRPF4;SLC25A19;FANCD2;OAS3;C18ORF54;TIMELESS;TFAM;CENPO;KIF20B;SPC25
FOXM1_26456572_ChIP-Seq_MCF7_Human	56/2000	1.13516e-15	9.80368e-15	14.0086	-1.04749	33.7877	GPSM2;ZAK;CCNF;HMGB2;HJURP;TTF2;MKI67;LMNB2;LMNB1;CDC20;NUF2;ENPP1;FBXO5;AP1S3;GTSE1;LRRCC1;TMPO;GAS2L3;CCDC34;CKAP2L;MMD;H2AFX;CKAP2;KIF23;CDC25C;CIT;ASPM;DEPDC1B;INCENP;DEPDC1;KIF20A;DTL;PRIM2;GSTCD;TROAP;FAM129A;CENPA;APOLD1;RAD54B;KIAA1524;CCNB2;NUP85;ECT2;FAM83D;E2F7;POLQ;RRM2;BOD1;UBE2C;CENPF;PRC1;UBE2T;KIF4A;CDK1;ANP32E;EZH2
KLF4_19030024_ChIP-ChIP_MESC_Mouse	48/1502	1.32775e-15	1.12121e-14	13.9503	-1.38733	44.5634	HIST1H2BM;UHRF1;ZWILCH;MCM10;AURKB;CDC20;RAD51AP1;DSN1;CCNB1;LDHA;NUF2;CHEK1;USP1;HIST1H2AE;MYBL2;RPL37;HIST1H3I;ECT2;HIST1H3B;MYBL1;LDLR;HIST1H1B;HIST1H2AB;HIST1H1C;FANCI;HELLS;CDT1;RRM1;ATAD5;RMI1;HIST1H2AK;DARS2;ELOVL6;PAICS;FANCG;CCNA2;ANLN;PRPF4;CCNE2;NASP;BIRC5;NCAPD2;HIST1H4I;HIST1H2BG;CENPP;DTL;HIST1H4D;MCM2
KLF4_18358816_ChIP-ChIP_MESC_Mouse	51/1700	1.80682e-15	1.49259e-14	13.8261	-1.40929	44.8657	GMNN;TMEM97;CKS1B;CHAF1A;SGOL1;HIST1H2AE;NUSAP1;NEK2;OIP5;MYBL2;TK1;MYBL1;HIST1H1C;TCF19;PARP1;HIST1H2AI;CKAP2L;METTL1;H2AFX;DARS2;ESCO2;TMEM177;SLC7A5;DEPDC1B;DBF4;INCENP;KIFC1;SLC25A19;HIST1H2BF;SLC25A10;KIF2C;HIST1H2BG;KIF20A;HIST1H2BB;PRR11;HIST1H2BM;RNASEH2A;UHRF1;HIST1H2BL;BRIP1;ECT2;CBR3;PPIL1;UBE2C;CDC7;ZWINT;ANLN;CENPH;TACC3;TRIP13;HIST1H4D
BACH1_22875853_ChIP-PCR_HELA AND SCP4_Human	45/1352	2.72407e-15	2.20244e-14	13.6571	-1.43703	45.1898	SUV39H2;ZWILCH;PRIM1;MCM10;KIF11;BRCA1;BRCA2;TYMS;CENPA;ACAT2;LMNB1;BRIP1;CHEK1;E2F1;OIP5;TK1;CLSPN;HIST1H3B;LDLR;BUB1;E2F8;CBR3;HIST1H1C;HELLS;RRM2;HIST1H4L;HIST1H2AK;PAICS;CDC25A;WDR76;ZWINT;CCNA2;CENPF;DIAPH3;CCNE2;NASP;KIAA0101;INCENP;TIMELESS;MCM3;BIRC5;MCM4;TFAM;MCM6;CALM1
CUX1_19635798_ChIP-ChIP_MULTIPLE HUMAN CANCER TYPES_Human	69/3052	1.21806e-14	9.64295e-14	13.0158	-2.45765	73.6555	ARHGAP11A;DCLRE1B;MCM7;OSGEPL1;SUV39H1;HMGB2;MCM10;KIF11;BRCA1;LMNB1;PNN;CHAF1A;EXO1;CHEK1;HIST1H2AE;NUSAP1;ENPP1;HIST3H2BB;OIP5;RTTN;KNTC1;TOPBP1;RPL37;DLAT;LBR;HELLS;CKAP2;CDC25C;CDC25A;CCNA2;PRPF4;PEX7;ASPM;CDCP1;FANCD2;MCM3;TFAM;KIF2C;KIF20A;MNS1;HIST1H2BB;MCM2;HIST1H2BM;BLM;DTYMK;CDCA3;TROAP;PTHLH;IL1RL1;BRIP1;FIGNL1;USP1;LDLR;CBR3;TIMM8A;PPIL1;RNGTT;SPAG5;RAB27A;CDC7;PAICS;TPX2;CENPF;RAD51;…
ATF3_23680149_ChIP-Seq_GBM1-GSC_Human	57/2189	1.2451e-14	9.65588e-14	13.0152	-0.921283	27.6096	DCLRE1B;NUP107;HIST2H2AA4;MCM7;HIST2H2AB;HMGB2;CASC5;PSIP1;BRCA1;CKS1B;KIAA1586;NUF2;HIST1H2AE;KNTC1;ZNF367;MYBL1;LRRCC1;HIST1H1C;NCBP1;PARP2;HIST1H2AK;ELOVL6;KIF23;TMEM171;CDC25A;HIST2H2BE;SLC7A5;PRPF4;NEIL3;HIST2H3A;ADORA2B;HIST1H2BF;CKS2;G2E3;HIST1H2BG;HIST1H2BB;HIST1H2BL;APOLD1;PTHLH;SKA1;AURKA;KIAA1524;LDHA;DSN1;FIGNL1;EXOSC9;E2F1;USP1;POC1A;HIST1H3B;LDLR;UBE2C;DHCR24;CDC6;TACC3;CALM1;HIST1H…
SOX17_20123909_ChIP-Seq_XEN_Mouse	53/1947	2.16357e-14	1.64431e-13	12.784	-1.25908	37.0626	ARHGAP11A;GPSM2;FEN1;OSGEPL1;SUV39H1;BUB1B;LMNB1;CKS1B;CDC20;GSG2;HIST1H2AE;HIST3H2BB;OIP5;MYBL2;KNTC1;AP1S3;RPL37;HIST1H1C;RFC4;MMD;DIMT1;KIF23;MASTL;TUBG1;HIST2H2BE;CCNA2;TMEM177;SLC7A5;PEX7;INCENP;TIMELESS;MCM3;HIST1H2BM;CHRNA5;SHMT1;TTK;NCAPH;AURKB;RAD54L;ECT2;RRM1;STIL;RRM2;RAB27A;CDC6;PAICS;SHCBP1;TPX2;NASP;NCAPD2;CENPO;NCAPD3;CALM1
MYC_18555785_ChIP-Seq_MESC_Mouse	41/1200	2.24135e-14	1.67002e-13	12.7773	-1.61892	47.6299	TOP2A;SUV39H2;MCM7;UHRF1;SHMT1;CASC5;TMEM97;PIGW;SMC2;CKS1B;DSN1;E2F1;NUSAP1;OIP5;PDSS1;RPL37;LDLR;HIST1H1B;PLK4;RRM2;RFC4;PARP1;DIMT1;METTL1;PLK1;H2AFX;MND1;PAICS;ANLN;ASPM;MTHFD1;INCENP;PRC1;SASS6;TFAM;MCM5;CENPO;KIF20A;MCM6;TRIP13;MCM2
TRIM28_19339689_ChIP-ChIP_MESC_Mouse	68/3072	5.23258e-14	3.82381e-13	12.4175	-0.910685	26.0386	GPSM2;SUV39H2;OSGEPL1;MCM8;GMNN;PIGW;FOXM1;BRCA2;SMC4;SGOL2;CHAF1A;SGOL1;GSG2;NEK2;MYBL2;RPL37;LBR;LRRCC1;TMPO;RFC5;WDHD1;PARP1;RMI1;MMD;H2AFX;CKAP2;ELOVL6;KIF23;MASTL;CDC25A;CCNA2;TMEM177;SLC7A5;CCNA1;DEPDC1B;RBL1;DBF4;CCNE2;ADORA2B;SLC25A10;BLM;DTYMK;RNASEH2A;GSTCD;AURKA;ARL13B;KDELC2;EXOSC8;USP1;E2F8;CEP78;CBR3;CDT1;PCGF6;GINS3;XRCC2;ATAD2;DONSON;CDC7;DHCR24;ANLN;UBE2T;CENPM;NCAPD3;TRIP13;CENP…
FOXP1_21924763_ChIP-Seq_HESC_Human	76/3724	7.70488e-14	5.52426e-13	12.2577	-0.0756609	2.13549	SUV39H2;HIST2H2AA4;POP7;MCM7;ZWILCH;DSCC1;NCAPG2;HMGB2;KIF14;TMEM97;KIF11;PIGW;LMNB2;PNN;SGOL2;SGOL1;EXO1;TMEM88;GSG2;NUF2;HIST1H2AE;RTTN;SKP2;LBR;MYBL1;POLE;TIGD1;TMPO;PARP1;PARP2;METTL1;CKAP2;ELOVL6;KIF22;TMEM177;SLC7A5;DEPDC1B;DBF4;DDX39A;HIST2H3A;KIFC1;SLC25A19;C18ORF54;TIMELESS;CKS2;MCM4;NUP54;FAM64A;HIST1H2BG;ASF1B;CDCA3;PKMYT1;CENPA;CORO1A;AURKB;SKA1;C1ORF112;IL1RL1;DSN1;LDHA;EXOSC8;ECT2;R…
SRF_21415370_ChIP-Seq_HL-1_Mouse	46/1634	4.32322e-13	3.04227e-12	11.5168	-1.73626	46.0429	PRIM2;DTYMK;MCM7;OSGEPL1;SHMT1;TROAP;PRIM1;HIST2H2AB;CDCA8;BUB1B;TTF2;GPATCH3;IQGAP3;PFAS;KIF15;CKS1B;CCNB2;BRIP1;LDHA;ZMYM1;HLTF;CHEK1;PDSS1;ECT2;LDLR;E2F7;LRRCC1;FANCI;RFC3;NQO2;PARP2;GINS3;CCDC15;RAB27A;DARS2;CDC6;CDC25A;PRPF4;PEX7;RAD51;UBE2S;TACC3;POLR3G;NCAPD3;MNS1;EZH2
GATA6_25053715_ChIP-Seq_YYC3_Human	51/2000	7.78287e-13	5.37726e-12	11.2694	-0.855476	22.1986	ARHGAP11B;SUV39H2;OSGEPL1;HJURP;GPATCH3;TMEM97;MKI67;FOXM1;LMNB1;CKS1B;CDC20;EXO1;NUF2;NUSAP1;TOPBP1;DLGAP5;CEP55;TMPO;HIST1H1C;HELLS;CCDC34;HIST1H2AK;DARS2;HIST2H2BE;SLC7A5;ASPM;ADORA2B;KIFC1;MCM3;HOXB2;HIST1H2BG;HIST1H2BB;CDCA3;CENPA;LDHA;EXOSC8;E2F1;POC1A;RBBP8;PDSS1;LDLR;REPS1;PLK4;CCDC18;DHCR24;GPN2;FAM111A;ANLN;ANP32E;CALM1;SPC24
FLI1_20887958_ChIP-Seq_HPC-7_Mouse	51/2030	1.33331e-12	9.04743e-12	11.0435	-0.801537	20.3819	DCLRE1B;POP7;OSGEPL1;GPATCH3;PNN;CHAF1A;TMEM88;RTTN;RPL37;GTSE1;HIST1H1B;HIST1H1C;RFC3;GAS2L3;HIST1H2AI;MMD;DARS2;ELOVL6;WDR76;PRPF4;DEPDC1B;KIFC1;CKS2;SLC25A10;HIST1H2BG;CDCA3;CENPA;LDHA;PDSS1;E2F8;PLK4;FANCI;CDT1;POLQ;RRM1;GINS3;GPN2;EIF2S1;PAICS;ZWINT;FAM111A;RAD51;PSAT1;UBE2T;SASS6;CENPN;NCAPD2;HIST1H4I;CENPO;NCAPD3;MAD2L1
DACH1_20351289_ChIP-Seq_MDA-MB-231_Human	46/1698	1.56978e-12	1.04652e-11	10.9803	-1.03518	26.1724	SUV39H2;DNMT1;CDCA3;DSCC1;CCNF;KIF11;PIGW;LMNB1;AURKA;EME1;NUP85;USP1;RTTN;FBXO5;TK1;DLAT;FAM83D;HIST1H3B;SKP2;LDLR;E2F7;HIST1H2AB;TMPO;HIST1H1C;GEN1;FANCI;TCF19;CDT1;RMI1;PARP2;H2AFX;C9ORF40;ZWINT;HIST2H2BE;MELK;SLC25A19;ACER3;CKS2;TFAM;NCAPD2;SLC25A10;NCAPD3;TRIP13;HIST1H2BB;MCM2;ASF1B
SOX2_16153702_ChIP-ChIP_HESC_Human	39/1278	2.89586e-12	1.89729e-11	10.7219	-2.15241	53.1388	ARHGAP11A;TOP2A;HIST1H2BM;HIST1H2BL;HIST2H2AB;BUB1B;KIF11;TTF2;PTHLH;KIF15;RAD54B;BRIP1;EXOSC9;NUSAP1;HIST1H2AE;HIST3H2BB;OIP5;KNTC1;HIST1H3I;HIST1H1B;HELLS;NCBP1;HIST1H2AI;UBE2C;HIST1H4L;ATAD2;H2AFX;CDC7;TUBG1;HIST2H2BE;SLC7A5;DIAPH3;HIST1H2BF;POLR3G;KIF2C;HIST1H4I;HIST1H2BG;HIST1H2BB;HIST1H4D
CNOT3_19339689_ChIP-ChIP_MESC_Mouse	43/1547	3.99194e-12	2.57108e-11	10.5899	-1.30692	31.8682	HIST1H2BM;MCM7;GSTCD;HIST1H2BL;BRCA1;BRCA2;ALDH1L2;LMNB2;PTHLH;CHAF1A;EXOSC8;HIST1H2AE;MYBL2;HIST1H3I;HIST1H3B;POLE;E2F7;HIST1H1B;CEP78;HIST1H2AB;TMPO;PLK4;HELLS;WDHD1;CCDC18;RFC4;HIST1H2AI;XRCC2;H2AFX;CKAP2;DARS2;CDC7;KIF22;CCNE2;PSAT1;CCNE1;UBE2T;HIST1H2BF;SLC25A10;NCAPD3;HIST1H2BB;CALM1;HIST1H4D
TCFCP2L1_18555785_ChIP-Seq_MESC_Mouse	49/1987	7.31264e-12	4.63134e-11	10.3343	-1.01304	24.1059	POP7;NUP107;CCNF;HMGB2;CDC20;SGOL2;NUF2;SPA17;GTSE1;LBR;CEP55;TMPO;DIMT1;TMEM171;TUBG1;CCNA2;CCNA1;DEPDC1B;MTHFD1;CCNE2;HIST1H2BF;MCM4;SLC25A10;NUP54;HIST1H2BL;CORO1A;RAD51AP1;FIGNL1;HLTF;E2F1;USP1;RBBP8;PDSS1;ECT2;LDLR;E2F7;CBR3;RRM1;NQO2;STIL;RRM2;CCDC15;FANCA;MND1;ANLN;CENPK;TRIP13;CALM1;MAD2L1
TCF3_18347094_ChIP-ChIP_MESC_Mouse	52/2221	1.00918e-11	6.28669e-11	10.2016	-1.0592	24.8806	DCLRE1B;HIST2H2AB;KIF11;BRCA1;ALDH1L2;CDC20;GSG2;NEK2;MYBL2;FBXO5;HIST1H1B;HIST1H2AB;HIST1H1C;RFC5;PARP1;H2AFX;DARS2;ELOVL6;HIST2H2BE;ASPM;DBF4;HIST1H2BF;HOXB2;HIST1H2BB;PRR11;MCM2;PRIM2;CDCA3;CHRNA5;UHRF1;PKMYT1;IQGAP3;AURKA;RAD51AP1;ARL13B;ASTE1;FIGNL1;E2F1;USP1;HIST1H3I;HIST1H3B;BUB1;BARD1;NQO2;FANCG;KIF18A;NASP;CENPM;CALM1;HIST1H4D;SPC24;EZH2
FOXM1_26100407__CHIP-SEQ_Hek293 flp-in	47/1934	3.30719e-11	2.02699e-10	9.69315	-0.84988	18.9687	SUV39H2;BLM;CDCA3;UHRF1;HIST1H2BL;PRIM1;CCNF;HMGB2;CDCA8;TTF2;GPATCH3;KIF11;MKI67;CENPA;IQGAP3;LMNB2;LMNB1;CKS1B;EXO1;KDELC2;USP1;SACS;POC1A;NUSAP1;RAD54L;NEK2;FBXO5;ECT2;LBR;E2F7;TMPO;HIST1H1C;PLK4;STIL;RRM2;RNGTT;KIF23;CDC25A;HIST2H2BE;CIT;DIAPH3;UBE2S;DEPDC1;ANP32E;KIF2C;CALM1;EZH2
GFI1B_20887958_ChIP-Seq_HPC-7_Mouse	46/1871	3.76582e-11	2.27145e-10	9.6437	-0.79712	17.7004	NUP205;CDCA3;FAM129A;HMGB2;HJURP;BRCA2;LMNB1;KIF15;PNN;TMEM88;KDELC2;HLTF;NEK2;PDSS1;TOPBP1;RPL37;FAM83D;LBR;CEP55;HIST1H1B;HIST1H1C;CDT1;RRM1;CCDC18;STIL;RRM2;NCBP1;RMI1;DIMT1;GINS3;HIST1H2AK;H2AFX;RAB27A;CDC7;CDC25A;WDR76;ZWINT;DEPDC1B;KIFC1;UBE2T;CKS2;BIRC5;NCAPD3;DNA2;CALM1;ASF1B
MYC_18940864_ChIP-ChIP_HL60_Human	28/746	4.48998e-11	2.66592e-10	9.57415	-1.59121	35.0788	CDCA2;MCM7;HIST1H2BL;GMNN;NCAPG;TTF2;IQGAP3;PTPDC1;LMNB1;ZMYM1;SGOL2;SGOL1;FBXO5;LDLR;GINS2;HIST1H2AI;METTL1;CDC7;KIF23;HIST2H3A;NASP;OAS3;POLR3G;HOXB2;KIF20B;CALM1;DTL;SPC24
ELK1_19687146_ChIP-ChIP_Hela_Human	31/916	4.82586e-11	2.77852e-10	9.55619	-1.62831	35.8293	ARHGAP11A;DNMT1;OSGEPL1;CHRNA5;ZWILCH;ALKBH6;C1ORF112;CKS1B;CCNB2;BRIP1;SGOL2;EME1;USP1;KNTC1;PLK4;POLQ;CCDC18;STIL;RNGTT;RMI1;GINS3;HIST1H2AK;WDR76;FAM111A;TPX2;PRPF4;NASP;KIFC1;NCAPD2;NUP54;HIST1H4I
SPI1_22096565_ChIP-ChIP_GC-B_Mouse	43/1676	4.76343e-11	2.77852e-10	9.55619	-1.54788	34.0594	ARHGAP11A;POP7;MCM7;GSTCD;HIST1H2BL;HIST2H2AB;CASC5;BRCA1;CENPA;CKS1B;RAD51AP1;CHAF1A;ASTE1;HIST1H2AE;AP1S3;RPL37;HIST1H3B;HIST1H2AB;HELLS;CCDC18;HIST1H2AI;SPAG5;HIST1H2AK;DARS2;HIST2H2BE;POLA1;PRPF4;INCENP;UBE2S;PSAT1;SLC25A19;POLE2;TACC3;TIMELESS;SASS6;CKS2;NUP54;HIST1H4I;HIST1H2BG;TRIP13;DTL;HIST1H4D;ASF1B
DCP1A_22483619_ChIP-Seq_HELA_Human	28/759	6.57157e-11	3.72716e-10	9.42862	-1.40103	30.4166	NUP205;CDCA2;GSTCD;CASC5;PIGW;KIF15;NUP85;NUF2;PBK;USP1;RAD54L;RTTN;RPL37;TK1;CDT1;RFC3;BOD1;PARP2;EPT1;DARS2;TUBG1;NDC80;SLC7A5;CDK1;MCM5;NUP54;CALM1;EZH2
E2F1_17053090_ChIP-ChIP_MCF7_Human	43/1726	1.16175e-10	6.49215e-10	9.18761	-1.0673	22.579	ARHGAP11A;BLM;CDCA3;CHRNA5;CASC5;BUB1B;BRCA1;CCNB2;BRIP1;NUP85;TMEM88;CHEK1;E2F1;SACS;RTTN;TK1;POLE;E2F8;CBR3;TMPO;RFC5;RRM1;RFC3;CCDC34;UBE2C;CEP152;H2AFX;RAB27A;FANCB;KIF22;CDC6;SHCBP1;KIF18A;DIAPH3;RBL1;ESPL1;UBE2S;POLE2;OAS3;TIMELESS;HOXB2;ZNF215;MNS1
CREB1_23762244_ChIP-Seq_HIPPOCAMPUS_Rat	52/2393	1.38625e-10	7.63444e-10	9.11722	-0.408528	8.57629	MCM7;ZWILCH;CCNF;BRCA1;EXO1;CHEK1;TOPBP1;CEP55;WDHD1;RFC4;CKAP2L;METTL1;H2AFX;DARS2;RBL1;MTHFD1;ESPL1;INCENP;FANCD2;MCM5;KIF2C;DTL;ASF1B;CDCA2;RNASEH2A;GSTCD;TROAP;PRIM1;CDCA8;AURKA;LDHA;ARL13B;EXOSC9;E2F1;USP1;POC1A;RRM1;BOD1;UBE2C;ATAD2;PLK1;EPT1;POLA1;KIF18A;RAD51;NASP;PSAT1;CENPK;SASS6;ANP32E;CENPO;CALM1
GATA4_21415370_ChIP-Seq_HL-1_Mouse	47/2039	1.82773e-10	9.92195e-10	9.0034	-1.30184	26.9886	PRIM2;NUP205;DTYMK;MCM7;UHRF1;GSTCD;MKI67;TYMS;BRCA2;DSN1;HLTF;NUF2;RAD54L;NRIP3;PDSS1;MYBL2;KNTC1;TOPBP1;SPA17;FAM83D;E2F7;GINS1;HELLS;POLQ;PCGF6;RFC3;NQO2;ATAD5;GINS3;ATAD2;CCDC15;FANCA;CKAP2;ZWINT;CCNA2;ANLN;RBL1;DBF4;RAD51;CCNE2;ADORA2B;SLC25A19;CCNE1;ANP32E;KIF2C;CALM1;EZH2
SMARCD1_25818293_ChIP-Seq_ESC_Mouse	48/2119	2.02242e-10	1.08242e-09	8.9656	-0.596135	12.3066	BLM;CDCA2;TROAP;KIF14;CASC5;BUB1B;PTPDC1;IL1RL1;SGOL1;ORC1;NUP85;HLTF;NUF2;CHEK1;RBBP8;NUSAP1;ENPP1;ANKRD32;OIP5;MYBL2;RTTN;KNTC1;FAM83D;PLK4;BARD1;PCGF6;RFC4;NCBP1;KCNB2;PLK1;EPT1;FANCA;MBOAT1;MND1;CDC6;SHCBP1;FANCG;CCNA2;PEX7;FANCD2;POLE2;OAS3;SASS6;PRR16;MCM4;CENPP;SMAP2;KIF20B
NANOG_18347094_ChIP-ChIP_MESC_Mouse	45/1908	2.28729e-10	1.20718e-09	8.91823	-1.08065	22.1911	CDCA2;CDCA3;UHRF1;HMMR;TMEM97;KIF11;BRCA1;PKMYT1;CENPA;NCAPH;AURKA;CKS1B;SGOL1;KDELC2;FIGNL1;USP1;SACS;MYBL2;HIST1H3I;ECT2;HIST1H3B;BUB1;HIST1H1B;HIST1H2AB;RFC5;STIL;PARP1;CEP152;H2AFX;ELOVL6;KIF23;KIF18A;DBF4;MTHFD1;CENPI;ADORA2B;CCNE1;CKS2;HOXB2;HIST1H2BB;CALM1;PRR11;SPC24;EZH2;ASF1B
THAP11_20581084_ChIP-Seq_MESC_Mouse	29/864	2.49561e-10	1.29908e-09	8.88636	-1.75241	35.8571	DNMT1;RNASEH2A;CDCA3;PRIM1;CDCA8;BRCA1;IQGAP3;LMNB2;EXO1;RTTN;CLSPN;SKP2;GTSE1;HIST1H1B;POLQ;PCGF6;CCDC18;GINS3;HIST1H2AK;EIF2S1;CDC25A;FANCG;PRPF4;RAD51;ESPL1;SLC25A19;TACC3;KIF2C;NUP54
TAL1_20566737_ChIP-Seq_PRIMARY FETAL LIVER ERYTHROID _Mouse	44/1875	4.29495e-10	2.20552e-09	8.65649	-0.726281	14.4765	GPSM2;HIST1H2BM;PRIM2;BLM;FEN1;HIST1H2BL;SMC2;DSN1;FIGNL1;NRIP3;NEK2;AP1S3;TK1;HIST1H3I;FAM83D;LDLR;CEP55;HIST1H2AB;TMPO;HIST1H1C;GINS2;CDT1;HIST1H2AI;RFC2;HIST1H2AK;H2AFX;CDC6;WDR76;SLC7A5;DEPDC1B;CDCP1;INCENP;CCNE1;ACER3;TACC3;HIST1H2BF;MCM4;BIRC5;NCAPD3;HIST1H2BB;SMAP2;KIF20B;CALM1;HIST1H4D
TCF4_23295773_ChIP-Seq_U87_Human	68/3812	6.3383e-10	3.2114e-09	8.4933	-0.0225017	0.440055	GPSM2;NUP107;ZAK;NCAPG2;ALKBH6;ALDH1L2;SMC4;PFAS;KIF15;ZMYM1;CHAF1A;SGOL1;RTTN;TOPBP1;AP1S3;SPA17;DLGAP5;GAS2L3;RFC4;TMEM194A;MMD;RMI1;CDC25C;CDC25A;CCNA1;MCM5;KIF20B;DTL;PRR11;PRIM2;NUP205;DNMT1;CHRNA5;SHMT1;PRIM1;FAM129A;NCAPG;HMMR;AURKB;PTHLH;RAD54B;CCNB2;BRIP1;HLTF;E2F1;RBBP8;NRIP3;ECT2;FAM83D;BUB1;E2F7;CEP78;RNGTT;ATAD2;MBOAT1;MND1;C9ORF40;FANCG;ZWINT;ANLN;CENPF;RAD51;NASP;PSAT1;CENPO;SMAP2;…
TCFAP2C_20176728_ChIP-ChIP_TROPHOBLAST STEM CELLS_Mouse	54/2667	7.06475e-10	3.53238e-09	8.45193	-0.698134	13.5866	DCLRE1B;OSGEPL1;MCM8;CCNF;PSIP1;TMEM97;PIGW;ALKBH6;SMC4;PNN;CHAF1A;NEK2;MYBL2;LBR;POLE;CEP55;HIST1H1B;TMPO;RFC5;MMD;DIMT1;KIF24;ELOVL6;KIF23;CDC25C;CCNA2;INCENP;KIFC1;SLC25A19;CKS2;MCM4;TFAM;DTYMK;CDCA3;UHRF1;SHMT1;CENPA;AURKA;ARL13B;FIGNL1;E2F8;REPS1;CDC7;CDC6;PAICS;ZWINT;ANLN;CENPI;UBE2T;TACC3;CENPP;CALM1;PHF19;EZH2
GATA4_25053715_ChIP-Seq_YYC3_Human	45/2000	9.6435e-10	4.75913e-09	8.32247	-0.657435	12.5986	CDCA3;OSGEPL1;ZAK;GMNN;CASC5;TMEM97;CKS1B;CCNB2;ARL13B;ASTE1;EXOSC8;E2F1;C3ORF52;NEK2;AP1S3;SKP2;LDLR;BUB1;CEP78;TMPO;REPS1;GEN1;RNGTT;CCDC34;RFC2;MMD;ATAD2;FANCA;CDC6;CDC25C;GPN2;HIST2H2BE;CDCP1;RBL1;KIF18B;ADORA2B;UBE2T;OAS3;TIMELESS;TRIP13;CALM1;DTL;HIST1H4D;MCM2;ASF1B
NANOG_18555785_ChIP-Seq_MESC_Mouse	22/542	1.43273e-09	6.8916e-09	8.16168	-1.76882	33.2413	TOP2A;STIL;RRM1;UBE2C;H2AFX;HMGB2;DARS2;AURKA;CKS1B;CHAF1A;DBF4;MTHFD1;CCNE1;SASS6;CKS2;MCM3;MYBL2;HIST1H3I;PRR11;MYBL1;DTL;ASF1B
SIN3A_21632747_ChIP-Seq_MESC_Mouse	33/1186	1.41867e-09	6.8916e-09	8.16168	-0.993232	18.6658	DCLRE1B;TTK;CHAF1B;ORC6;ASTE1;ORC1;GSG2;HLTF;SACS;POC1A;NEK2;E2F8;GINS2;RRM1;CCDC18;RFC3;RRM2;CCDC34;GINS3;ATAD2;ELOVL6;MND1;KIF22;GPN2;DEPDC1B;RAD51;CCNE1;SASS6;G2E3;TFAM;NCAPD2;KIF2C;MCM5
NANOG_18692474_ChIP-Seq_MESC_Mouse	58/3052	1.53233e-09	7.27858e-09	8.13795	-0.538131	10.0837	TOP2A;FEN1;KIF11;BRCA1;SGOL2;ZMYM1;PBK;SACS;MYBL2;RTTN;AP1S3;SKP2;GTSE1;MYBL1;POLE;CEP55;HIST1H1B;HIST1H2AB;HIST1H1C;RFC5;HELLS;PARP1;HIST1H2AK;H2AFX;CKAP2;ELOVL6;DBF4;MTHFD1;CCNE2;KIFC1;CCNE1;HOXB2;HIST1H2BB;PRR11;HIST1H2BM;BLM;CDCA3;UHRF1;HMMR;PKMYT1;CENPA;AURKA;LDHA;KDELC2;FIGNL1;PDSS1;HIST1H3I;HIST1H3B;BUB1;PCGF6;ANLN;KIF18A;CENPI;UBE2S;CENPM;CALM1;HIST1H4D;SPC24
ZFP42_18358816_ChIP-ChIP_MESC_Mouse	37/1480	2.29707e-09	1.07764e-08	7.96753	-1.14941	21.0869	TOP2A;HIST1H2BM;MCM7;ZWILCH;HIST1H2BL;HMGB2;KIF11;HMMR;SMC4;ACAT2;AURKA;PNN;SGOL2;NUSAP1;HIST1H2AE;NEK2;OIP5;TK1;HIST1H1C;PLK4;TCF19;RRM1;METTL1;DONSON;DARS2;MASTL;ZWINT;POLA1;MCM4;NCAPD2;MCM5;KIF20A;HIST1H2BG;CENPP;HIST1H2BB;DTL;PRR11
TAL1_20887958_ChIP-Seq_HPC-7_Mouse	45/2067	2.59084e-09	1.20063e-08	7.92059	-0.519349	9.47179	DCLRE1B;DSCC1;HMGB2;HJURP;BRCA1;PKMYT1;BRCA2;LMNB2;CDC20;IL1RL1;PNN;SGOL2;LDHA;CHAF1A;KDELC2;NEK2;PDSS1;KNTC1;TOPBP1;LDLR;HIST1H1B;HIST1H1C;CDT1;TIPIN;PARP1;HIST1H2AI;NCBP1;MMD;H2AFX;DARS2;DHCR24;KIF22;TMEM177;PRPF4;DEPDC1B;UBE2S;UBE2T;TACC3;CKS2;BIRC5;NCAPD2;HIST1H4I;MCM6;CALM1;HIST1H4D
POU5F1_18358816_ChIP-ChIP_MESC_Mouse	25/753	5.4799e-09	2.50887e-08	7.60052	-1.56852	27.4505	HIST1H2BM;CDCA2;HIST1H2BL;AURKB;KIF15;CDC20;CHEK1;MYBL2;HIST3H2BB;NEK2;HIST1H3I;HIST1H1B;HIST1H1C;TCF19;CDT1;GINS3;H2AFX;ZWINT;DBF4;MTHFD1;TACC3;MCM4;CENPO;CENPP;HIST1H2BB
CREB1_15753290_ChIP-ChIP_HEK293T_Human	28/957	9.31039e-09	4.21184e-08	7.37553	-3.57719	60.7507	DCLRE1B;HMGB2;BRCA1;BRCA2;CENPA;CKS1B;EXO1;USP1;RPL37;TOPBP1;GTSE1;RRM1;RFC3;RNGTT;NCBP1;RFC2;METTL1;XRCC2;CDC25A;CCNA2;CENPE;RAD51;PRC1;SLC25A19;FANCD2;CKS2;NUP54;MCM6
PPARG_20887899_ChIP-Seq_3T3-L1 PREADIPOCYTE _Mouse	62/3565	1.05168e-08	4.70163e-08	7.32775	0.140488	-2.37043	ARHGAP11A;DCLRE1B;NUP107;BUB1B;PIGW;PTPDC1;CKS1B;SGOL2;CHAF1A;SGOL1;NUF2;NEK2;RTTN;TOPBP1;RPL37;LBR;MYBL1;HELLS;NCBP1;MMD;ELOVL6;TMEM177;INCENP;PRR16;NUP54;DTL;ASF1B;NUP205;RNASEH2A;CDCA3;HIST1H2BL;PRIM1;DSN1;LDHA;FIGNL1;RBBP8;PDSS1;GINS1;POLQ;CDT1;RRM1;PPIL1;CCDC18;STIL;RRM2;RNGTT;UBE2C;GINS3;XRCC2;GINS4;EPT1;MBOAT1;MND1;CDC7;PAICS;NDC80;KIF18A;PSAT1;TACC3;CDK1;CENPO;CENPP
JARID1A_20064375_ChIP-Seq_MESC_Mouse	45/2171	1.09635e-08	4.84433e-08	7.31477	-0.498511	8.39637	DTYMK;FEN1;POP7;CDCA2;NUP107;MCM8;CDCA8;GPATCH3;HMMR;BRCA2;KIF15;AURKA;EME1;NUP85;EXOSC9;NUF2;RAD54L;PDSS1;TOPBP1;DLAT;GTSE1;RRM1;RFC4;ATAD5;PARP2;DIMT1;XRCC2;GINS4;DARS2;KIF22;MASTL;EIF2S1;NDC80;ESPL1;FANCD2;SLC25A19;CENPK;SASS6;CKS2;CENPN;KIF2C;NUP54;NCAPD3;KIF20A;CENPP
ETS1_20019798_ChIP-Seq_JURKAT_Human	37/1607	1.86947e-08	8.16549e-08	7.08802	-0.714859	11.667	NUP205;FEN1;NUP107;RNASEH2A;CDCA8;BUB1B;MCM10;KIF11;LMNB2;KIF15;PNN;EXO1;NUF2;RTTN;RPL37;SKP2;MYBL1;POLQ;RRM1;NCBP1;GINS3;DARS2;ESCO2;CDC6;CDC25A;C12ORF4;RBL1;INCENP;SLC25A19;MCM3;SASS6;BIRC5;NUP54;KIF20A;CENPP;CALM1;SPC25
NANOG_16153702_ChIP-ChIP_HESC_Human	38/1686	2.0472e-08	8.8402e-08	7.05354	-1.77304	28.7966	TOP2A;ARHGAP11A;BUB1B;TTF2;PKMYT1;ACAT2;PTHLH;KIF15;RAD54B;EME1;EXOSC9;HIST1H2AE;NUSAP1;HIST3H2BB;OIP5;KNTC1;HIST1H3I;ZNF367;HIST1H1B;HELLS;WDHD1;HIST1H4L;ATAD2;H2AFX;FANCA;CDC7;TUBG1;SLC7A5;TPX2;KIAA0101;CCNE2;UBE2S;HIST1H2BF;CKS2;POLR3G;NUP54;HIST1H2BG;HIST1H4D
GATA3_24758297_ChIP-Seq_MCF7_Human	42/2000	2.47501e-08	1.05675e-07	6.97603	-0.498139	8.00156	DCLRE1B;GPSM2;GSTCD;GMNN;HMGB2;CENPA;NCAPH;CKS1B;HLTF;HIST1H2AE;C3ORF52;ZNF367;E2F8;MFSD2A;GEN1;FANCI;HELLS;RRM2;RMI1;RFC2;CKAP2L;HIST1H2AK;FANCA;HAUS6;TMEM171;DHCR24;MND1;CCNA2;TMEM177;SLC7A5;PEX7;ASPM;UBE2T;OAS3;MCM3;CKS2;ANP32E;BIRC5;HIST1H2BG;TRIP13;CALM1;HIST1H4D
POU3F2_20337985_ChIP-ChIP_501MEL_Human	38/1702	2.60214e-08	1.09868e-07	6.95913	-0.96389	15.4454	ARHGAP11A;GPSM2;SUV39H2;OSGEPL1;GSTCD;NCAPG2;GMNN;HMGB2;NCAPG;SMC4;RAD54B;CCNB2;SGOL2;EXOSC8;CHEK1;SACS;ANKRD32;DLAT;ECT2;TMPO;FANCI;HELLS;CCDC34;KCNB2;DARS2;KIF23;MND1;CCNA2;ANLN;DIAPH3;CCNE2;C18ORF54;CKS2;PRR16;POT1;TFAM;NUP54;MAD2L1
BRD4_25478319_ChIP-Seq_HGPS_Human	46/2326	2.93647e-08	1.22622e-07	6.91143	-0.289656	4.60963	TOP2A;ARHGAP11A;DTYMK;DNMT1;ZAK;SPIN4;HMGB2;BUB1B;PTHLH;LMNB1;RAD54B;BRIP1;DSN1;ASTE1;KIAA1586;NUP85;KDELC2;RAD54L;LBR;TIGD1;CBR3;GEN1;WDHD1;GPR17;RMI2;CCDC34;DONSON;HAUS6;MND1;CDC6;ASPM;NEIL3;KIF18A;RBL1;MELK;KIF18B;PSAT1;UBE2T;PRR16;POT1;CENPN;HIST1H4I;FAM64A;CENPO;HIST1H2BG;KIF20B
FOXA1_25552417_ChIP-Seq_VCAP_Human	41/2000	6.9467e-08	2.86929e-07	6.54223	-0.409701	6.17175	CDCA2;MCM7;CHRNA5;SPIN4;PRIM1;PSIP1;KIF11;PKMYT1;PTHLH;CKS1B;SGOL2;CHAF1A;EXO1;KDELC2;E2F1;CHAC2;DLAT;REPS1;WDHD1;POLQ;PPIL1;ATAD5;HIST1H2AK;XRCC2;ATAD2;MBOAT1;KIF24;DHCR24;FANCB;CDC25C;HIST2H2BE;CCNA2;DEPDC1B;MELK;CCNE2;SLC25A19;ANP32E;KIF20A;SPC24;PHF19;ASF1B
POU5F1_18347094_ChIP-ChIP_MESC_Mouse	42/2109	1.028e-07	4.20044e-07	6.37671	-0.725998	10.6598	DCLRE1B;CDCA2;CHRNA5;KIF11;BRCA1;NCAPH;AURKB;CHAF1A;SGOL1;EXO1;GSG2;FIGNL1;PBK;USP1;SACS;NEK2;MYBL2;HIST1H3I;BUB1;MYBL1;HIST1H1B;CBR3;BARD1;RFC5;NQO2;PARP1;H2AFX;DARS2;ELOVL6;EIF2S1;ZWINT;CCNA2;SLC7A5;KIF18A;RBL1;DBF4;HIST1H2BF;HIST1H2BB;CALM1;HIST1H4D;SPC24;EZH2
SFPI1_20887958_ChIP-Seq_HPC-7_Mouse	45/2369	1.29792e-07	5.24693e-07	6.28009	-0.186841	2.70181	UHRF1;FAM129A;PKMYT1;BRCA2;IQGAP3;KIF15;RAD54B;SGOL2;CHAF1A;KDELC2;USP1;POC1A;PDSS1;RTTN;MYBL2;TOPBP1;FANCI;TIPIN;RNGTT;HIST1H2AI;RMI1;RFC2;DIMT1;GINS3;ELOVL6;CDC7;GPN2;TUBG1;PRPF4;ASPM;KIF18A;RAD51;CCNE2;KIFC1;TACC3;SASS6;CKS2;G2E3;ANP32E;BIRC5;MCM5;NCAPD3;KIF20B;CALM1;MAD2L1
TBX5_21415370_ChIP-Seq_HL-1_Mouse	44/2296	1.42767e-07	5.71069e-07	6.24331	-0.874867	12.5769	ARHGAP11A;GPSM2;BLM;DTYMK;OSGEPL1;TROAP;GMNN;CCNF;PSIP1;FOXM1;PFAS;SMC2;CKS1B;LDHA;CHAF1A;ARL13B;EXOSC9;NUF2;PDSS1;KNTC1;ECT2;LBR;TMPO;HELLS;PPIL1;STIL;SPAG5;RMI1;PARP2;DIMT1;GINS3;ATAD2;DONSON;CDC6;PRPF4;DBF4;RAD51;ESPL1;KIFC1;TACC3;POLR3G;BIRC5;CENPP;EZH2
PRDM5_23873026_ChIP-Seq_MEF_Mouse	27/1029	1.45414e-07	5.75595e-07	6.23988	-0.925046	13.2909	NUP205;CDCA2;MCM7;DSCC1;GMNN;TTK;SMC2;KIAA1586;PBK;REPS1;TCF19;PPIL1;RNGTT;RFC2;ESCO2;C9ORF40;ANLN;POLA1;DBF4;MELK;CENPH;KIF4A;CENPK;CKS2;POT1;EZH2;PHF19
SOX2_20726797_ChIP-Seq_SW620_Human	47/2564	1.83441e-07	7.18636e-07	6.14349	-0.616473	8.72057	CDCA2;MCM8;PRIM1;KIF14;TTK;HMMR;ALKBH6;PFAS;AURKB;PTHLH;KIF15;RAD54B;KIAA1586;KDELC2;PBK;SACS;NRIP3;NEK2;AP1S3;RPL37;SPA17;ZNF367;E2F8;WDHD1;PCGF6;RFC4;CCDC34;PARP2;MMD;ATAD2;MND1;EIF2S1;HIST2H2BE;FAM111A;SLC7A5;CENPF;DEPDC1B;ESPL1;CCNE2;PSAT1;FANCD2;CCNE1;OAS3;HIST1H2BF;BIRC5;TFAM;MNS1
CEBPA_26348894_ChIP-Seq_LIVER_Mouse	40/2000	1.90039e-07	7.36884e-07	6.1326	-0.426715	6.02558	CHRNA5;ZWILCH;PSIP1;GPATCH3;TMEM97;BRCA2;IL1RL1;CCNB2;NUP85;EXOSC9;SACS;NUSAP1;OIP5;TOPBP1;DLAT;CEP55;TCF19;RRM1;RFC3;CENPW;C5ORF34;HIST1H2AI;PARP2;H2AFX;TMEM171;C9ORF40;EIF2S1;CCNA2;ASPM;DIAPH3;DBF4;MTHFD1;SLC25A19;MCM3;POLR3G;TFAM;NCAPD2;PRR11;EZH2;SPC25
SOX2_18555785_ChIP-Seq_MESC_Mouse	18/497	2.30352e-07	8.8418e-07	6.05346	-1.56011	21.7458	RFC3;RRM2;MCM7;GMNN;H2AFX;DARS2;HMMR;BRCA1;AURKB;CIT;DBF4;SACS;ECT2;HIST1H2BB;MYBL1;HIST1H1B;MAD2L1;HIST1H1C
HNF4A_19761587_ChIP-ChIP_CACO-2_Human	28/1126	2.45042e-07	9.3116e-07	6.03098	-1.49738	20.7938	CDCA2;NUP107;SUV39H1;GMNN;CASC5;TTF2;PFAS;C1ORF112;LMNB1;RAD51AP1;BRIP1;CCNB1;LDHA;ZMYM1;RAD54L;NEK2;KNTC1;DLAT;ECT2;GPR17;NQO2;ATAD2;H2AFX;DARS2;DHCR24;SLC7A5;C12ORF4;ASF1B
AUTS2_25519132_ChIP-Seq_293T-REX_Human	26/1000	2.94417e-07	1.10771e-06	5.95557	-0.945073	12.96	PSIP1;MCM10;BRCA2;PTPDC1;IL1RL1;ASTE1;NUSAP1;RTTN;DLGAP5;E2F7;RRM1;ATAD5;XRCC2;PLK1;H2AFX;MND1;TMEM177;ANLN;PRPF4;DBF4;CDCP1;OAS3;G2E3;KIF20A;EZH2;CDKN3
EGR1_20690147_ChIP-Seq_ERYTHROLEUKEMIA_Human	85/6207	5.99779e-07	2.23447e-06	5.65083	0.948989	-12.3478	POP7;MCM7;ZAK;CCNF;HMGB2;PSIP1;TTF2;TMEM97;MKI67;ALKBH6;LMNB2;LMNB1;CKS1B;CHAF1B;ZMYM1;CHAF1A;CHEK1;SACS;MYBL2;POLE;LBR;ZNF367;TMPO;TCF19;WDHD1;RFC2;METTL1;H2AFX;MASTL;SLC7A5;PEX7;CDCP1;DBF4;CCNE1;KIFC1;INCENP;PRR16;BIRC5;TFAM;KIF2C;HOXB2;NUP54;FAM64A;MCM6;ASF1B;DNMT1;UHRF1;TYMS;PKMYT1;NCAPH;AURKB;PTHLH;BRIP1;FIGNL1;USP1;RAD54L;PDSS1;CLSPN;LDLR;CBR3;TIMM8A;GINS2;CDT1;PPIL1;NQO2;C5ORF34;KCNB2;XRCC…
CEBPB_23403033_ChIP-Seq_LIVER_Mouse	15/382	8.96599e-07	3.30784e-06	5.48046	-1.45424	18.3514	GINS1;SUV39H1;HJURP;HMGB2;DARS2;HAUS6;GPN2;ACAT2;CEP128;DSN1;MIS18BP1;CHEK1;HLTF;NUF2;CKS2
TCF3_18692474_ChIP-Seq_MESC_Mouse	30/1351	9.07995e-07	3.31767e-06	5.47917	-1.01756	12.8378	HIST1H2BM;UHRF1;KIF11;PKMYT1;LMNB2;AURKA;ZMYM1;E2F1;PBK;MYBL2;PDSS1;HIST1H3I;SKP2;MYBL1;HIST1H1B;CEP78;RFC5;PARP1;HIST1H2AK;H2AFX;ELOVL6;CDC25A;ANLN;KIF18A;DBF4;PSAT1;KIFC1;CENPM;PRR11;HIST1H4D
SOX2_19030024_ChIP-ChIP_MESC_Mouse	23/863	9.5886e-07	3.47016e-06	5.45965	-1.19486	15.021	DCLRE1B;RFC5;PRIM2;GPSM2;MCM7;ELOVL6;BRCA1;CCNA2;CENPH;FANCD2;HLTF;CHEK1;TACC3;NEK2;FBXO5;RPL37;HIST1H3I;HIST1H2BG;HIST1H3B;MYBL1;ASF1B;HIST1H2AB;HIST1H1C
EST1_17652178_ChIP-ChIP_JURKAT_Human	25/1001	1.01382e-06	3.63446e-06	5.43956	-1.95546	24.4922	NUP205;FEN1;NUP107;OSGEPL1;CASC5;BUB1B;C1ORF112;KIF15;CKS1B;RAD51AP1;LDHA;EXO1;RTTN;CHAC2;PPIL1;DARS2;EIF2S1;FANCG;C12ORF4;PRPF4;RBL1;ESPL1;INCENP;MCM3;MAD2L1
TET1_21490601_ChIP-Seq_MESC_Mouse	38/1994	1.22557e-06	4.35248e-06	5.36126	-0.213144	2.63121	BUB1B;PSIP1;SMC4;LMNB1;CHAF1B;NUP85;PBK;NEK2;AP1S3;DLAT;LBR;E2F7;RRM1;RMI1;METTL1;ATAD2;DONSON;ELOVL6;KIF23;CDC7;ESCO2;TUBG1;PAICS;ANLN;CENPF;DEPDC1B;CDCP1;MTHFD1;ADORA2B;FANCD2;UBE2T;ACER3;POLR3G;NUP54;DNA2;CENPP;CALM1;PHF19
POU5F1_16153702_ChIP-ChIP_HESC_Human	19/622	1.26756e-06	4.45992e-06	5.35067	-1.61799	19.9343	TOP2A;NCBP1;HIST1H4L;ATAD2;HIST2H2AB;HMGB2;BUB1B;CDC7;EIF2S1;HIST2H2BE;PTHLH;RAD54B;KIF15;KIAA0101;EXOSC9;HIST1H2BF;POLR3G;HIST1H3I;HIST1H1B
HSF1_23293686_ChIP-Seq_STHDH STRIATAL_Mouse	27/1156	1.29246e-06	4.50582e-06	5.34623	-1.78564	21.9815	DNMT1;HIST1H2BL;CASC5;BRCA1;AURKB;LMNB1;IL1RL1;HIST1H2AE;KNTC1;TK1;TMPO;HIST1H1C;HIST1H2AI;ATAD2;PLK1;ESCO2;CIT;CENPF;POLE2;CENPK;ANP32E;HIST1H2BF;HIST1H4I;MNS1;HIST1H2BG;HIST1H2BB;HIST1H4D
NCOR1_26117541_ChIP-Seq_K562_Human	38/2000	1.3142e-06	4.53995e-06	5.34295	-0.275168	3.38528	NUP205;NCAPG2;BUB1B;TYMS;RAD54B;PNN;LDHA;CDC45;SGOL1;ZNF280B;NUF2;RBBP8;MYBL2;FBXO5;LDLR;LBR;DLGAP5;STIL;RRM2;TMEM194A;NCBP1;ELOVL6;DHCR24;MND1;FANCB;KIF22;HIST2H2BE;POLA1;ASPM;CDCP1;TIMELESS;ANP32E;SLC25A10;NUP54;SMAP2;PHF19;SPC25;ASF1B
NR0B1_18358816_ChIP-ChIP_MESC_Mouse	34/1691	1.47626e-06	5.05387e-06	5.29638	-0.774633	9.44692	RNASEH2A;CDCA3;SHMT1;GMNN;TTK;HMMR;PIGW;FOXM1;SGOL1;USP1;HIST3H2BB;NEK2;MYBL2;TK1;HIST1H3I;ECT2;TCF19;HELLS;PARP1;UBE2C;H2AFX;ELOVL6;CDC7;DHCR24;PAICS;CDC25A;TMEM177;ASPM;KIF18A;DBF4;KIFC1;CCNE1;UBE2T;CKS2
MECOM_23826213_ChIP-Seq_KASUMI_Mouse	37/1951	1.90399e-06	6.45997e-06	5.18977	-0.231558	2.7671	DCLRE1B;BLM;PSIP1;ALKBH6;CENPA;CORO1A;SMC4;PFAS;LDHA;CDC45;RBBP8;RAD54L;MYBL2;TOPBP1;ECT2;FAM83D;SKP2;WDHD1;GAS2L3;CENPW;RRM2;ATAD2;CCDC15;RAB27A;HAUS3;KIF23;KIF22;DEPDC1B;INCENP;PSAT1;TIMELESS;CKS2;ANP32E;CENPN;NUP54;HIST1H4I;MCM6
NANOG_21062744_ChIP-ChIP_HESC_Human	22/840	2.17432e-06	7.31186e-06	5.13597	-1.05321	12.4552	GPSM2;HIST1H2BM;PARP1;RMI1;CDCA8;KIF23;BRCA1;FANCG;CKS1B;BRIP1;NASP;NUP85;CKS2;NUP54;KNTC1;CENPO;HIST1H2BG;SPA17;PRR11;LBR;POLE;HIST1H1B
STAT3_23295773_ChIP-Seq_U87_Human	51/3165	2.28061e-06	7.60203e-06	5.11907	0.33579	-3.95799	ARHGAP11B;NCAPG2;GPATCH3;ALDH1L2;PTPDC1;KIF15;SGOL2;CHAF1A;EXO1;ENPP1;RTTN;POLE;RFC3;CKAP2L;TUBG1;CCNA1;NEIL3;RBL1;C18ORF54;PRR16;POT1;MNS1;MCM2;PRIM2;SHMT1;NCAPG;RAD54B;RAD51AP1;KIAA1524;IL1RL1;DSN1;ARL13B;KDELC2;ECT2;BARD1;POLQ;RRM1;RNGTT;CEP152;ZWINT;ANLN;CENPF;KIF18A;DIAPH3;RAD51;KIF18B;CENPH;CENPK;CALM1;EZH2;SPC25
NKX2-5_21415370_ChIP-Seq_HL-1_Mouse	31/1507	2.78145e-06	9.19088e-06	5.03664	-1.10654	12.8329	PRIM2;BLM;NUP205;CDCA2;MCM7;UHRF1;SHMT1;TMEM97;MKI67;TYMS;ALKBH6;ACAT2;SGOL1;HLTF;RBBP8;ECT2;MYBL1;HELLS;UBE2C;PLK1;CKAP2;KIF24;CDC25C;CCNA2;TMEM177;SLC7A5;ADORA2B;CENPM;SLC25A10;MCM6;DTL
MYB_21317192_ChIP-Seq_ERMYB_Mouse	23/923	2.85805e-06	9.36257e-06	5.0286	-0.773682	8.9583	DCLRE1B;BLM;NUP205;DTYMK;RRM2;H2AFX;RAB27A;TMEM97;MKI67;RAD54B;SLC7A5;ANLN;NASP;ADORA2B;ANP32E;NCAPD3;TK1;MCM6;CENPP;SMAP2;CALM1;LBR;CEP78
TP53_23651856_ChIP-Seq_MEF_Mouse	51/3193	2.91363e-06	9.46306e-06	5.02397	0.434632	-5.02787	ARHGAP11A;MCM7;CCNF;PFAS;LMNB1;KIF15;CDC20;CHAF1A;NUF2;SACS;MYBL1;GTSE1;HIST1H1B;TIPIN;RFC2;H2AFX;CKAP2;TEX15;KIF22;MASTL;CDC25A;CDCP1;MTHFD1;ESPL1;KIFC1;ADORA2B;HIST1H2BF;BIRC5;SLC25A10;NUP54;HIST1H2BG;HMMR;NCAPH;AURKA;BRIP1;ARL13B;KDELC2;HIST1H3I;ECT2;FAM83D;RRM1;RRM2;RNGTT;BOD1;CDC6;KIF18B;POLE2;ACER3;CALM1;HIST1H4D;SPC25
DMRT1_23473982_ChIP-Seq_TESTES_Mouse	38/2072	2.96041e-06	9.53353e-06	5.02075	-0.100764	1.16491	DCLRE1B;NUP205;POP7;FAM129A;BRCA1;MKI67;PTPDC1;CKS1B;CHAF1B;BRIP1;LDHA;HLTF;ENPP1;FBXO5;MFSD2A;TMPO;TCF19;GAS2L3;TIPIN;ATAD5;CCDC34;PARP1;CEP152;ATAD2;HAUS6;TEX15;GPN2;EIF2S1;CDC25A;CIT;POLE2;G2E3;PRR16;ANP32E;NCAPD3;CALM1;MAD2L1;ASF1B
GRHL2_25758223_ChIP-Seq_PLACENTA_Mouse	24/1000	3.24071e-06	1.03364e-05	4.98563	-0.816725	9.37587	PLK4;RRM1;RRM2;ATAD5;ZWILCH;GINS4;PSIP1;ELOVL6;MCM10;CDC7;PAICS;ZWINT;CCNA2;CENPE;CHAF1A;KIF18B;EXOSC9;OAS3;USP1;NRIP3;RTTN;SMAP2;LDLR;CDKN3
PAX6_23342162_ChIP-ChIP_BETA-FORBRAIN-LENS_Mouse	24/1001	3.29452e-06	1.03364e-05	4.98563	-0.71379	8.1942	HELLS;GPSM2;STIL;ZWILCH;CDCA8;FANCB;IQGAP3;ALDH1L2;SMC2;NEIL3;EME1;CENPI;NUF2;NUSAP1;CENPN;HIST3H2BB;NUP54;OIP5;MCM5;RPL37;HIST1H3I;TRIP13;ECT2;HIST1H1B
BCL6_25482012_ChIP-Seq_CML-JURL-MK1_Human	37/2000	3.31854e-06	1.03364e-05	4.98563	-0.18342	2.10563	BLM;CHRNA5;UHRF1;KIF14;CDCA8;KIF11;TYMS;LMNB1;SMC2;BRIP1;CHAF1A;KIAA1586;FIGNL1;PBK;POC1A;ANKRD32;RAD54L;MYBL2;MYBL1;RRM1;PPIL1;NQO2;PARP1;HIST1H4L;HAUS6;MND1;CDC25A;HIST2H2BE;CIT;PEX7;CDCP1;NASP;ACER3;SASS6;NUP54;HIST1H2BG;SMAP2
HOXB7_26014856_ChIP-Seq_BT474_Human	37/2000	3.31854e-06	1.03364e-05	4.98563	-0.148306	1.70252	DNMT1;CDCA3;FAM129A;HIST2H2AB;CDCA8;CORO1A;PTHLH;SKA1;RAD54B;LDHA;EXO1;NUF2;PBK;USP1;MYBL2;GTSE1;RRM1;PCGF6;RRM2;C5ORF34;MMD;GINS4;FANCA;DHCR24;ESCO2;TUBG1;CDC25A;FANCG;ZWINT;FAM111A;TPX2;CDCP1;RAD51;POLE2;POLR3G;BIRC5;ASF1B
MITF_21258399_ChIP-Seq_MELANOMA_Human	76/5578	3.34702e-06	1.03404e-05	4.98546	1.874	-21.5125	GPSM2;SUV39H2;FEN1;OSGEPL1;SUV39H1;GMNN;TMEM97;BRCA1;PTPDC1;CHAF1A;SGOL1;ZNF280B;MYBL2;LBR;MYBL1;ZNF367;MFSD2A;GAS2L3;TMEM194A;ELOVL6;TMEM171;HAUS6;ESCO2;MASTL;TUBG1;HIST2H2BE;CIT;TMEM177;SLC7A5;RBL1;MTHFD1;KIFC1;INCENP;DEPDC1;CKS2;SLC25A10;FAM64A;MCM2;ASF1B;PRIM2;BLM;DTYMK;FAM129A;TYMS;CENPA;IQGAP3;APOLD1;NCAPH;CCNB1;LDHA;ASTE1;NUP85;FIGNL1;E2F1;USP1;E2F8;RIBC2;REPS1;GINS1;NQO2;BOD1;PLK1;FANCA;M…
TRP63_18441228_ChIP-ChIP_KERATINOCYTES_Mouse	9/143	4.03177e-06	1.22321e-05	4.9125	-1.78685	20.2119	TCF19;TPX2;RRM2;KIF23;TK1;FOXM1;CENPA;AURKB;CKS1B
SMAD2_18955504_ChIP-ChIP_HaCaT_Human	36/1936	4.0559e-06	1.22321e-05	4.9125	-0.389267	4.40317	ARHGAP11A;DCLRE1B;HIST1H2BM;UHRF1;ZWILCH;HIST1H2BL;PTHLH;SMC2;IL1RL1;CCNB2;LDHA;HIST1H2AE;C3ORF52;NUSAP1;OIP5;RTTN;RPL37;ZNF367;E2F8;NQO2;PARP1;RMI1;RFC2;XRCC2;ATAD2;H2AFX;MBOAT1;CDC6;MASTL;EIF2S1;HIST2H3PS2;SLC7A5;ANLN;HIST1H2BB;DTL;PHF19
SMAD3_18955504_ChIP-ChIP_HaCaT_Human	36/1936	4.0559e-06	1.22321e-05	4.9125	-0.378509	4.28148	ARHGAP11A;DCLRE1B;HIST1H2BM;UHRF1;ZWILCH;HIST1H2BL;PTHLH;SMC2;IL1RL1;CCNB2;LDHA;HIST1H2AE;C3ORF52;NUSAP1;OIP5;RTTN;RPL37;ZNF367;E2F8;NQO2;PARP1;RMI1;RFC2;XRCC2;ATAD2;H2AFX;MBOAT1;CDC6;MASTL;EIF2S1;HIST2H3PS2;SLC7A5;ANLN;HIST1H2BB;DTL;PHF19
EGR1_23403033_ChIP-Seq_LIVER_Mouse	23/944	4.09338e-06	1.22479e-05	4.91194	-0.663891	7.50871	HIST1H2BM;NQO2;HIST1H2AI;SHMT1;HIST1H2AK;HIST1H2BL;CCDC15;TIMM21;TUBG1;WDR76;HIST1H2AE;HIST1H2BF;HIST1H4I;HIST1H3I;HIST1H2BG;SPA17;ECT2;HIST1H3B;HIST1H2BB;R3HCC1L;SPC24;HIST1H1B;HIST1H2AB
POU5F1_18555785_ChIP-Seq_MESC_Mouse	17/555	4.42894e-06	1.31484e-05	4.88113	-1.20213	13.511	BARD1;DNMT1;POP7;GSTCD;ATAD2;BRCA1;PAICS;AURKA;LMNB1;RAD51AP1;UBE2T;EXOSC8;RAD54L;CALM1;LDLR;DTL;CEP78
STAT3_1855785_ChIP-Seq_MESC_Mouse	17/572	6.49461e-06	1.91314e-05	4.71825	-1.21049	13.1509	RFC5;HELLS;HMGB2;TTK;BRCA2;CIT;CCNA2;CCNE1;FIGNL1;HLTF;TFAM;MYBL2;NCAPD2;HIST1H2BB;SPC24;ASF1B;EZH2
SALL4_22934838_ChIP-ChIP_CD34+_Human	29/1419	6.62547e-06	1.93668e-05	4.71294	-0.767121	8.32476	ARHGAP11A;TOP2A;NUP205;UHRF1;HIST2H2AB;HMGB2;MCM10;TTK;PTPDC1;BRIP1;SGOL2;ZMYM1;HIST1H2AE;RTTN;SKP2;HIST1H1B;HLA-DPA1;POLQ;RRM1;DARS2;ELOVL6;CDC6;SLC7A5;C12ORF4;ASPM;ESPL1;TIMELESS;KIF20A;MAD2L1
PPARG_23326641_ChIP-Seq_C3H10T1-2_Mouse	21/838	7.11844e-06	2.06489e-05	4.6851	-1.45562	15.7031	WDHD1;CDT1;POP7;RMI1;XRCC2;PLK1;CASC5;PKMYT1;TUBG1;AURKA;RAD51AP1;DSN1;SGOL1;KIFC1;FIGNL1;GSG2;EXOSC8;MCM4;NCAPD3;FBXO5;CEP78
PPARD_23208498_ChIP-Seq_MDA-MB-231_Human	16/516	7.28724e-06	2.09784e-05	4.67823	-0.99301	10.6967	PLK4;RFC5;MMD;DIMT1;EPT1;HAUS6;BRIP1;SGOL2;MELK;ADORA2B;BIRC5;MYBL2;ZNF367;CDKN3;SPC25;HIST1H1C
TBP_23326641_ChIP-Seq_C3H10T1-2_Mouse	24/1057	7.99279e-06	2.27719e-05	4.6426	-1.39445	14.9067	GINS1;PPIL1;DTYMK;RNASEH2A;RMI1;HIST1H2BL;HIST2H2AB;ELOVL6;ESCO2;AURKB;CKS1B;CHAF1A;INCENP;PSAT1;HIST1H2AE;HIST1H2BF;HIST1H4I;HIST1H3I;DLAT;HIST1H2BG;HIST1H3B;HIST1H4D;HIST1H1B;HIST1H2AB
ESRRB_18555785_ChIP-Seq_MESC_Mouse	29/1434	8.03863e-06	2.27719e-05	4.6426	-0.554779	5.93058	SHMT1;BUB1B;TTF2;PIGW;IQGAP3;PTHLH;CCNB2;DSN1;GSG2;RAD54L;NRIP3;RTTN;PDSS1;DLAT;SPA17;HIST1H1C;RRM1;KIF23;MND1;PAICS;ANLN;ASPM;KIF18A;RAD51;SLC25A19;TFAM;NCAPD2;SLC25A10;TRIP13
TOP2B_26459242_ChIP-Seq_MCF7_Human	36/2000	8.14995e-06	2.27719e-05	4.6426	-0.00237397	0.0253777	PRIM2;NUP205;NCAPG2;MKI67;SKA3;ALDH1L2;SMC2;RAD54B;SGOL1;KDELC2;RBBP8;RAD54L;FBXO5;AP1S3;LBR;HLA-DPA1;RFC5;CENPW;RNGTT;RMI1;BOD1;MMD;KCNB2;CEP152;XRCC2;DONSON;MBOAT1;KIF23;CENPI;PSAT1;C12ORF29;MCM3;PRR16;HIST1H2BG;EZH2;MAD2L1
RUNX2_24764292_ChIP-Seq_MC3T3_Mouse	36/2000	8.14995e-06	2.27719e-05	4.6426	0.103686	-1.1084	FEN1;CDCA2;RNASEH2A;MCM7;TROAP;HIST2H2AB;HJURP;IQGAP3;RAD51AP1;IL1RL1;LDHA;DLAT;ECT2;TMPO;POLQ;PCGF6;RRM2;RFC4;MMD;GINS3;ATAD2;TMEM171;NDC80;CIT;SLC7A5;PRPF4;KIF18B;UBE2S;OAS3;MCM3;CKS2;BIRC5;KIF2C;CALM1;SPC24;EZH2
MYBL1_21750041_ChIP-ChIP_SPERMATOCYTES_Mouse	9/161	9.99594e-06	2.77e-05	4.55752	-1.5258	16.0119	CDC20;CDCA3;UBE2S;UBE2T;CDCA8;NEK2;KIF20A;SKP2;AURKA
SETDB1_19884255_ChIP-Seq_MESC_Mouse	36/2020	1.00595e-05	2.77e-05	4.55752	-0.333193	3.49655	DTYMK;NUP107;SHMT1;KIF14;TTF2;BRCA2;CENPA;IQGAP3;APOLD1;BRIP1;CHAF1A;TMEM88;MYBL2;TK1;RPL37;HIST1H3B;LDLR;LBR;CBR3;BARD1;RFC5;H2AFX;ELOVL6;SHCBP1;CIT;ANLN;DEPDC1B;FANCD2;SLC25A19;ANP32E;POLR3G;BIRC5;KIF20A;MNS1;MCM2;MAD2L1
RUNX1_17652178_ChIP-ChIP_JURKAT_Human	23/1003	1.05995e-05	2.89769e-05	4.53795	-1.04327	10.9011	HELLS;CDT1;RRM1;CCDC34;SHMT1;HIST1H2BL;H2AFX;CASC5;DARS2;PSIP1;DHCR24;MKI67;CORO1A;RAD51AP1;BRIP1;SGOL1;NUP85;C3ORF52;HOXB2;HIST1H3B;BUB1;HIST1H1B;HIST1H1C
PDX1_19855005_ChIP-ChIP_MIN6_Mouse	18/669	1.29011e-05	3.50172e-05	4.45572	-1.03966	10.6666	POLQ;POP7;MCM7;MCM8;METTL1;TMEM97;PAICS;ZWINT;CKS1B;DEPDC1B;MTHFD1;EXOSC9;TACC3;NUSAP1;MCM4;KIF20A;LDLR;ASF1B
TP63_22573176_ChIP-Seq_HFKS_Human	60/4229	1.36528e-05	3.67947e-05	4.43421	1.17486	-11.9955	ARHGAP11A;ZWILCH;CCNF;HJURP;BUB1B;GPATCH3;BRCA1;CHAF1B;ZMYM1;CHAF1A;KIAA1586;TMEM88;RTTN;TK1;SPA17;SKP2;LBR;TIPIN;CCDC34;CKAP2;KIF24;ELOVL6;TMEM171;KIF23;TUBG1;CIT;SLC7A5;C12ORF4;DEPDC1B;OAS3;C18ORF54;TFAM;MCM5;DNMT1;UHRF1;PKMYT1;CENPA;AURKA;KDELC2;EXOSC8;POC1A;LDLR;E2F8;RIBC2;FANCI;GINS2;CDT1;PPIL1;CCDC18;CEP152;GPN2;EIF2S1;FAM111A;ANLN;KIF18B;NASP;TACC3;POLR3G;TRIP13;EZH2
OLIG2_26023283_ChIP-Seq_AINV15_Mouse	35/2000	1.94548e-05	5.20622e-05	4.28348	0.124898	-1.23188	MCM7;UHRF1;KIF14;HMGB2;SKA1;LMNB1;PNN;LDHA;CDC45;KDELC2;FIGNL1;EXOSC9;E2F1;SACS;OIP5;PDSS1;TK1;HIST1H3I;ECT2;MFSD2A;BARD1;SPAG5;MMD;PAICS;CIT;CCNA2;TMEM177;SLC7A5;TIMELESS;CKS2;BIRC5;TFAM;SLC25A10;HOXB2;MNS1
EWS-FLI1_20517297_ChIP-Seq_SK-N-MC_Human	16/574	2.57645e-05	6.8465e-05	4.16453	-0.83486	8.00563	DARS2;BRCA2;PTHLH;RAD54B;CENPF;ASTE1;KIF4B;EXOSC9;PBK;ENPP1;PDSS1;DLAT;SPA17;FAM83D;PRR11;LRRCC1
TEAD4_22529382_ChIP-Seq_TROPHECTODERM_Mouse	38/2293	2.73069e-05	7.20599e-05	4.14231	0.117875	-1.12429	GPSM2;DNMT1;NUP107;SHMT1;CCNF;KIF14;FOXM1;LMNB2;LMNB1;CHAF1B;NUP85;EXOSC8;SACS;KNTC1;AP1S3;TOPBP1;ECT2;E2F7;PLK4;BARD1;PPIL1;GAS2L3;STIL;CENPW;PARP1;CKAP2L;CEP152;ATAD2;CCDC15;KIF24;WDR76;TPX2;ANLN;KIF18A;MTHFD1;PRC1;NCAPD3;SMAP2
BCL3_23251550_ChIP-Seq_MUSCLE_Mouse	20/858	3.18752e-05	8.35351e-05	4.07813	-0.442701	4.15707	WDHD1;DTYMK;NUP107;NCBP1;RMI1;HJURP;DARS2;MND1;HAUS6;KIF11;GPN2;WDR76;ASPM;SGOL1;TMEM88;EXOSC9;NCAPD3;LBR;CDKN3;HIST1H1C
NANOG_18358816_ChIP-ChIP_MESC_Mouse	25/1232	3.23181e-05	8.41156e-05	4.07512	-0.591066	5.54616	CDCA2;CDCA3;CCNF;BRCA1;HMMR;PKMYT1;CENPA;AURKB;AURKA;SACS;RAD54L;MYBL2;HIST1H3I;ECT2;HIST1H1B;CBR3;CKAP2L;CDC25C;DBF4;MTHFD1;PSAT1;KIFC1;CKS2;MCM3;PRR11
RCOR3_21632747_ChIP-Seq_MESC_Mouse	44/2851	3.32757e-05	8.60187e-05	4.06541	0.724798	-6.78479	ARHGAP11A;DSCC1;KIF14;CDCA8;CASC5;PSIP1;MCM10;GPATCH3;CENPA;PTHLH;SKA1;LMNB1;GSG2;SACS;TK1;FAM83D;E2F7;CEP55;HIST1H1B;CEP78;CBR3;HIST1H1C;RFC5;TCF19;WDHD1;PPIL1;GAS2L3;PARP1;BOD1;RFC2;CKAP2L;MBOAT1;KIF22;MZT1;CIT;CENPF;MELK;RAD51;CCNE1;CDK1;NCAPD2;CALM1;HIST1H4D;ASF1B
CEBPA_23403033_ChIP-Seq_LIVER_Mouse	16/589	3.47604e-05	8.92496e-05	4.04939	-0.812832	7.5789	GINS1;DTYMK;CEP152;HJURP;CASC5;DARS2;HAUS6;ACAT2;CEP128;INCENP;PSAT1;MIS18BP1;CHEK1;CKS2;HIST1H2BF;PDSS1
FOXA2_19822575_ChIP-Seq_HepG2_Human	45/2968	4.07948e-05	0.00010404	3.9828	0.694188	-6.36621	TOP2A;GPSM2;PRIM2;POP7;CDCA2;ZAK;HIST1H2BL;PRIM1;BUB1B;BRCA1;BRCA2;APOLD1;AURKB;PNN;NUP85;SACS;ENPP1;NEK2;PDSS1;TK1;ECT2;SKP2;LDLR;CBR3;PCGF6;STIL;RRM2;RNGTT;TMEM194A;CKAP2L;MMD;KCNB2;ATAD2;PLK1;ELOVL6;DHCR24;CDC6;CDC25C;PEX7;DEPDC1B;CCNE2;PSAT1;POLE2;NCAPD2;SMAP2
TFEB_21752829_ChIP-Seq_HELA_Human	19/808	4.47109e-05	0.00011278	3.94777	-0.514975	4.68116	TIMM8A;GPSM2;HIST2H2AA4;OSGEPL1;SHMT1;GMNN;DARS2;FOXM1;PTPDC1;ANLN;CCNB1;CHAF1A;SGOL1;DEPDC1;TIMELESS;CENPM;DTL;ZNF367;MCM2
JUN_26020271_ChIP-Seq_SMOOTH MUSCLE_Human	34/2000	4.51122e-05	0.00011278	3.94777	0.132389	-1.20343	DTYMK;HMGB2;BUB1B;HMMR;TYMS;BRCA2;PTPDC1;NCAPH;PTHLH;KDELC2;EXOSC9;SACS;C3ORF52;NRIP3;PDSS1;FBXO5;LDLR;E2F7;GAS2L3;NQO2;NCBP1;PARP2;RAB27A;DHCR24;CDC6;MASTL;EIF2S1;NDC80;CDCP1;ADORA2B;UBE2S;PRC1;PRR16;CALM1
MNX1_26342078_ChIP-Seq_MIN6-4N_Mouse	34/2000	4.51122e-05	0.00011278	3.94777	0.245076	-2.22775	NUP107;UHRF1;SHMT1;PRIM1;KIF14;BUB1B;CORO1A;PTPDC1;CKS1B;ENPP1;FBXO5;AP1S3;E2F7;HIST1H1B;TMPO;HIST1H1C;PLK4;BARD1;GAS2L3;NQO2;CCDC34;HIST1H2AI;DIMT1;PLK1;CDC6;HIST2H2BE;CENPF;CENPH;KIFC1;UBE2T;HOXB2;HIST1H4I;MCM6;DNA2
SMAD1_18555785_ChIP-Seq_MESC_Mouse	16/610	5.1986e-05	0.000128277	3.89185	-0.84631	7.58405	CDT1;DNMT1;HIST1H2AK;MND1;CDC25C;MCM3;MYBL2;HIST1H4I;FBXO5;HIST1H3I;HIST1H2BB;HIST1H4D;SPC24;HIST1H1B;HIST1H2AB;HIST1H1C
EWS-ERG_20517297_ChIP-Seq_CADO-ES1_Human	22/1038	5.18281e-05	0.000128277	3.89185	-0.345163	3.09311	DCLRE1B;GINS2;PPIL1;PARP1;BOD1;ATAD2;CCDC15;GINS4;EPT1;TUBG1;CENPA;KIF15;RAD54B;IL1RL1;CDC45;CCNE2;SPA17;HIST1H2BB;MYBL1;DLGAP5;SPC24;RIBC2
VDR_24763502_ChIP-Seq_THP-1_Human	25/1288	6.47881e-05	0.000158835	3.79905	-0.220624	1.92994	BLM;UHRF1;HIST2H2AB;CORO1A;SMC4;LMNB1;RAD54B;CKS1B;ZNF280B;C3ORF52;HIST1H3B;TMPO;HIST1H1C;CDT1;H2AFX;RAB27A;HAUS3;TMEM171;HIST2H2BE;DIAPH3;SLC25A19;UBE2T;TACC3;SLC25A10;MAD2L1
OLIG2_23332759_ChIP-Seq_OLIGODENDROCYTES_Mouse	34/2040	6.58514e-05	0.000160407	3.79478	0.0873658	-0.763384	PRIM2;GMNN;FAM129A;LMNB1;IL1RL1;CCNB2;EXO1;MIS18BP1;EXOSC9;E2F1;ANKRD32;NRIP3;RTTN;CHAC2;AP1S3;DLAT;LBR;TMPO;BARD1;RRM1;RFC3;MMD;ELOVL6;CDC7;PAICS;CENPF;NEIL3;PSAT1;CENPK;TACC3;G2E3;NCAPD3;KIF20B;SPC25
AR_20517297_ChIP-Seq_VCAP_Human	34/2047	7.02636e-05	0.000170065	3.76939	0.200125	-1.73696	ARHGAP11A;DCLRE1B;GPSM2;POP7;CDCA2;NUP107;ZAK;GMNN;FAM129A;MKI67;SMC4;CHAF1B;EXO1;POC1A;RPL37;HIST1H3B;GPR17;TMEM194A;ATAD5;RAB27A;KIF24;KIF23;MND1;TEX15;PAICS;CCNA2;DIAPH3;RBL1;KIAA0101;INCENP;C12ORF29;CENPK;HIST1H4I;KIF20A
YY1_23942234_ChIP-Seq_MYOBLASTS AND MYOTUBES_Mouse	27/1466	7.84157e-05	0.000188595	3.72447	0.0836433	-0.717317	SUV39H2;NUP205;SUV39H1;CASC5;MCM10;GPATCH3;SMC4;KIF15;BRIP1;CDC45;PDSS1;RRM1;CCDC18;RFC4;RNGTT;DARS2;FANCB;ESCO2;EIF2S1;NDC80;PEX7;RBL1;UBE2S;SASS6;MCM5;KIF20A;SPC24
TFAP2A_17053090_ChIP-ChIP_MCF7_Human	32/1904	9.32336e-05	0.000222822	3.65204	0.0310255	-0.260898	TOP2A;ARHGAP11A;CDCA3;CASC5;BRCA1;ALDH1L2;TMEM88;GSG2;SACS;POLE;CBR3;WDHD1;RRM1;GAS2L3;CCDC34;CEP152;DONSON;KIF23;KIF22;CDC6;KIF18A;DIAPH3;RAD51;MTHFD1;ESPL1;ADORA2B;UBE2S;CCNE1;HOXB2;CALM1;CDKN3;ASF1B
EOMES_21245162_ChIP-Seq_HESC_Human	20/932	9.60416e-05	0.000228099	3.64188	-0.310641	2.60495	TIMM8A;GPSM2;STIL;MCM7;CCDC34;DARS2;TMEM97;FANCB;SMC4;SLC7A5;DIAPH3;ACER3;SASS6;CENPM;MCM4;NEK2;SMAP2;SPA17;CEP55;EZH2
LMO2_20887958_ChIP-Seq_HPC-7_Mouse	30/1741	0.000101116	0.000236741	3.62573	0.22458	-1.87492	DCLRE1B;FEN1;HIST1H2BL;GMNN;CCNF;BRCA1;MKI67;LMNB2;SMC2;IL1RL1;CHAF1A;TMEM88;KNTC1;HIST1H1B;E2F8;HIST1H1C;WDHD1;GAS2L3;ATAD5;RFC2;MMD;DHCR24;CDC6;NDC80;DEPDC1B;MCM3;CENPN;CENPO;MCM6;HIST1H2BG
SETDB1_19884257_ChIP-Seq_MESC_Mouse	37/2353	0.000100619	0.000236741	3.62573	0.296845	-2.47822	FEN1;RNASEH2A;NCAPG2;NCAPG;MKI67;CENPA;NCAPH;FIGNL1;EXOSC8;NUF2;RTTN;CHAC2;LBR;CBR3;TMPO;HIST1H1C;RFC5;CDT1;GAS2L3;RNGTT;RMI1;GINS4;MBOAT1;ELOVL6;KIF23;DHCR24;FANCG;CIT;CENPE;CENPF;CCNE2;MCM3;CENPM;KIF2C;HOXB2;CALM1;ASF1B
POU3F1_26484290_ChIP-Seq_ESC_Mouse	33/2000	0.000101549	0.000236741	3.62573	0.400773	-3.34587	SUV39H2;PRIM2;CDCA2;TROAP;CORO1A;APOLD1;SMC2;PNN;BRIP1;CHAF1A;NUP85;KDELC2;NUF2;E2F1;PBK;DLAT;MYBL1;RIBC2;MFSD2A;TMPO;REPS1;RFC5;GINS2;PARP1;RFC2;KIF24;SLC7A5;PEX7;KIF2C;NUP54;HIST1H4D;PHF19;SPC25
GATA1_19941827_ChIP-Seq_MEL_Mouse	31/1834	0.000108679	0.000251817	3.59892	0.145933	-1.20931	DCLRE1B;BLM;DNMT1;RNASEH2A;CCNF;TTF2;APOLD1;SACS;AP1S3;TK1;TOPBP1;LDLR;WDHD1;ATAD5;GINS4;CDC6;HIST2H2BE;CIT;SLC7A5;ANLN;DEPDC1B;RAD51;MTHFD1;PSAT1;OAS3;TIMELESS;ANP32E;POLR3G;CENPO;SMAP2;SPC24
RBPJ_21746931_ChIP-Seq_IB4-LCL_Human	33/2013	0.000114265	0.000263156	3.57979	0.285124	-2.35021	TOP2A;SUV39H2;DNMT1;POP7;RNASEH2A;CDCA3;UHRF1;DSCC1;NCAPH;LMNB1;CDC45;RPL37;GTSE1;HIST1H1B;GAS2L3;RNGTT;ATAD5;PARP1;HIST1H2AK;PLK1;CDC7;TEX15;TUBG1;EIF2S1;CIT;SLC7A5;SNHG15;TPX2;MTHFD1;ESPL1;UBE2S;CALM1;SPC24
STAT4_19710469_ChIP-ChIP_TH1 _Mouse	32/1939	0.000129009	0.000295322	3.5297	-0.894891	7.27318	DTYMK;DNMT1;RNASEH2A;CCNF;BRCA1;CORO1A;CDC20;IL1RL1;NUSAP1;HIST3H2BB;KNTC1;HIST1H3B;HIST1H2AB;HIST1H1C;BARD1;NQO2;HIST1H2AK;H2AFX;RAB27A;DARS2;CDC7;TEX15;CDC6;HIST2H2BE;TPX2;RBL1;KIFC1;SLC25A19;MCM3;HIST1H4I;HIST1H2BB;EZH2
NR1H3_23393188_ChIP-Seq_ATHEROSCLEROTIC-FOAM_Human	15/599	0.000145005	0.000329952	3.48155	-0.497444	3.98779	BARD1;TOP2A;PPIL1;PARP1;LDHA;MELK;KIFC1;EXOSC8;CKS2;MCM3;MCM4;SLC25A10;TK1;MCM6;MCM2
PPARD_21283829_ChIP-Seq_MYOFIBROBLAST_Human	48/3447	0.000168078	0.000380177	3.42001	1.14754	-9.03674	POP7;NCAPG;KIF11;MKI67;ALKBH6;SMC4;NCAPH;SGOL2;EXO1;EXOSC9;CHEK1;ENPP1;NEK2;DLAT;HIST1H3B;FAM83D;ZNF367;E2F7;CEP55;E2F8;LRRCC1;HIST1H1C;RIBC2;CBR3;CDT1;CCDC18;CENPW;CCDC34;MMD;ATAD2;EPT1;CDC7;PAICS;WDR76;TPX2;MELK;CDCP1;PSAT1;UBE2T;C18ORF54;CDK1;POT1;BIRC5;SLC25A10;MCM6;HIST1H4D;EZH2;ASF1B
SOX9_25088423_ChIP-ChIP_EMBRYONIC GONADS_Mouse	31/1903	0.000205312	0.000461648	3.33569	0.527832	-4.05412	DNMT1;POP7;SPIN4;CCNF;CORO1A;TMEM88;EXOSC9;NRIP3;GTSE1;LDLR;CEP55;BARD1;CDT1;PCGF6;SPAG5;RMI1;RAB27A;MND1;FANCB;PAICS;FANCG;RBL1;CENPH;FANCD2;POLE2;TACC3;SLC25A10;HOXB2;CALM1;PHF19;MCM2
RARA_24833708_ChIP-Seq_LIVER_Mouse	32/2000	0.000221762	0.000489939	3.30986	0.389401	-2.96772	HIST1H2BM;NUP107;MCM7;CHRNA5;SUV39H1;CHAF1B;ZMYM1;NUP85;HLTF;TOPBP1;BUB1;LRRCC1;CBR3;HIST1H1C;POLQ;UBE2C;CDC6;TUBG1;NDC80;FANCG;RBL1;INCENP;UBE2S;KIFC1;FANCD2;SLC25A19;TIMELESS;G2E3;BIRC5;SLC25A10;CENPO;PHF19
MEIS1_26253404_ChIP-Seq_OPTIC CUPS_Mouse	32/2000	0.000221762	0.000489939	3.30986	0.409344	-3.1197	SPIN4;GSTCD;TTK;MKI67;DLAT;TMPO;GINS2;WDHD1;CCDC18;GAS2L3;CCDC34;KCNB2;HIST1H2AK;MBOAT1;HAUS3;KIF24;DARS2;TMEM171;TEX15;FANCB;MASTL;CENPF;DEPDC1B;NEIL3;RAD51;MCM3;CDK1;KIF2C;TRIP13;DTL;CDKN3;MAD2L1
FOXO1_25302145_ChIP-Seq_T-LYMPHOCYTE_Mouse	32/2000	0.000221762	0.000489939	3.30986	0.53524	-4.07919	DNMT1;NUP107;MCM7;GMNN;CASC5;BUB1B;TMEM97;AURKB;EXOSC8;NUF2;SACS;ENPP1;ECT2;FAM83D;LDLR;REPS1;CDT1;ATAD5;KCNB2;ELOVL6;KIF23;CCNA2;DEPDC1B;MELK;CCNE2;CENPI;CCNE1;BIRC5;SMAP2;CALM1;SPC24;MAD2L1
NACC1_18358816_ChIP-ChIP_MESC_Mouse	17/769	0.000226574	0.000497677	3.30305	-0.634535	4.82599	RFC5;RNASEH2A;CDCA3;H2AFX;BUB1B;PSIP1;CDC7;PAICS;ARL13B;PSAT1;SASS6;USP1;MYBL2;HIST1H3I;CEP55;PHF19;CBR3
SPI1_20176806_ChIP-Seq_THIOMACROPHAGE_Mouse	28/1654	0.000228195	0.000498357	3.30246	0.247928	-1.8853	KIF14;AURKB;RAD54B;DSN1;EME1;CHEK1;SACS;KNTC1;MYBL1;TMPO;TCF19;PPIL1;GAS2L3;NQO2;ATAD5;METTL1;CEP152;DONSON;KIF24;NASP;SLC25A19;CENPK;BIRC5;CENPO;SMAP2;PRR11;CDKN3;SPC25
PPARD_23176727_ChIP-Seq_KERATINOCYTES_Mouse	8/194	0.000234794	0.000509839	3.29257	-0.681386	5.16587	POLA1;BRIP1;ADORA2B;ATAD2;ELOVL6;DNA2;TRIP13;E2F8
SMAD4_21799915_ChIP-Seq_A2780_Human	37/2464	0.000244845	0.000528642	3.27684	0.873952	-6.59414	PRIM2;SUV39H1;FAM129A;KIF14;BRCA1;SKA3;PTPDC1;PTHLH;EXO1;NUF2;C3ORF52;ECT2;LBR;E2F7;CEP55;GEN1;RNGTT;CKAP2L;MMD;KCNB2;GINS3;DARS2;KIF23;CDC7;SHCBP1;TMEM177;POLA1;CCNA1;CENPF;RBL1;ADORA2B;FANCD2;ACER3;KIF20B;CALM1;DTL;EZH2
HCFC1_20581084_ChIP-Seq_MESC_Mouse	10/306	0.000251084	0.00053905	3.26837	-0.869116	6.54071	TIPIN;CDCA3;SLC25A19;PRIM1;TACC3;CASC5;KIF2C;BRCA1;GTSE1;CDC25A
SALL4_18804426_ChIP-ChIP_XEN_Mouse	20/1005	0.000252668	0.000539404	3.26809	-0.49748	3.74356	STIL;SUV39H1;MCM10;CDC7;TTK;CDC6;MASTL;PAICS;CCNA2;ANLN;FIGNL1;CHEK1;E2F1;TIMELESS;RAD54L;MYBL2;SPA17;ECT2;BUB1;EZH2
SPI1_20517297_ChIP-Seq_HL60_Human	23/1249	0.00026448	0.000558347	3.2531	0.0724471	-0.542667	DNMT1;DSCC1;CDCA8;MCM10;GPATCH3;GPN2;TUBG1;NCAPH;PTHLH;LMNB1;CIT;PEX7;TPX2;DSN1;HIST2H3A;CENPH;ASTE1;ESPL1;TMEM88;MCM6;HIST1H3B;TIGD1;CEP78
SOX2_21211035_ChIP-Seq_LN229_Gbm	47/3420	0.000264365	0.000558347	3.2531	0.739216	-5.53712	TOP2A;BLM;ZAK;HIST1H2BL;NCAPG2;CASC5;TTK;IQGAP3;PTPDC1;PTHLH;CDC20;KIAA1524;CCNB2;SGOL2;NUF2;ENPP1;ANKRD32;NEK2;RTTN;FBXO5;TK1;LBR;POLE;GTSE1;LRRCC1;RRM1;RFC3;PARP1;CCDC34;KCNB2;XRCC2;ELOVL6;MND1;TEX15;ZWINT;POLA1;SLC7A5;DEPDC1B;DIAPH3;PSAT1;MCM3;PRR16;CENPM;BIRC5;NCAPD2;CENPO;PRR11
AR_19668381_ChIP-Seq_PC3_Human	48/3519	0.000267737	0.000562099	3.25019	0.876265	-6.55782	DNMT1;ZAK;HIST1H2BL;CCNF;CASC5;MCM10;BRCA2;ALDH1L2;PTPDC1;RAD54B;KIAA1524;PNN;BRIP1;LDHA;ARL13B;RBBP8;ECT2;CEP55;E2F8;RIBC2;RFC3;RNGTT;NCBP1;KCNB2;ZWINT;CDC25A;CIT;POLA1;TPX2;CCNA1;DIAPH3;MELK;MTHFD1;KIFC1;CCNE1;ADORA2B;PSAT1;POLE2;C18ORF54;DEPDC1;MCM4;SLC25A10;FAM64A;MCM6;CENPO;CENPP;CALM1;MAD2L1
RUNX2_22187159_ChIP-Seq_PCA_Human	47/3423	0.000269504	0.000562701	3.24972	1.14309	-8.55345	ARHGAP11B;NUP205;DTYMK;CDCA2;ZAK;SPIN4;KIF14;TTF2;IQGAP3;PTHLH;IL1RL1;PNN;NUF2;SACS;E2F8;GEN1;TIMM8A;HELLS;POLQ;RFC3;CENPW;DONSON;MBOAT1;RAB27A;HAUS3;MND1;CDC7;TEX15;TUBG1;ZWINT;TMEM177;PEX7;CENPE;DIAPH3;KIAA0101;KIF4B;KIF4A;MCM3;G2E3;CKS2;KIF2C;TRIP13;KIF20B;CALM1;DTL;SPC24;MAD2L1
SOX2_18358816_ChIP-ChIP_MESC_Mouse	17/785	0.000285645	0.000593142	3.22684	-0.402027	2.98709	PRIM2;CDCA3;CKAP2L;H2AFX;DARS2;BRCA1;HMMR;ZWINT;TMEM177;KIF18A;DBF4;PBK;HIST3H2BB;MYBL2;HIST1H3I;PRR11;HIST1H1B
SREBP2_21459322_ChIP-Seq_LIVER_Mouse	21/1095	0.000288636	0.000596096	3.22468	0.0197965	-0.146991	PLK4;GPR17;SUV39H2;DSCC1;ATAD2;GMNN;HIST2H2AB;HJURP;CDC6;HIST2H2BE;RAD54B;CHAF1B;RAD51;KIF18B;CCNE2;KIFC1;FIGNL1;OAS3;E2F1;FBXO5;DLAT
RELA_24523406_ChIP-Seq_FIBROSARCOMA_Human	22/1182	0.000310829	0.00063846	3.19487	0.2476	-1.82145	TCF19;HELLS;MCM7;PARP1;BOD1;MMD;FAM129A;RAB27A;ESCO2;BRCA2;MASTL;PTHLH;CKS1B;FAM111A;SLC7A5;ESPL1;AP1S3;ECT2;SKP2;LDLR;LBR;CBR3
MYC_19915707_ChIP-ChIP_AK7_Human	42/2979	0.00034248	0.00069969	3.15509	0.0469797	-0.341302	GPSM2;NUP205;DNMT1;RNASEH2A;MCM10;MKI67;ALKBH6;ALDH1L2;ZMYM1;SGOL1;GSG2;FIGNL1;PBK;USP1;ENPP1;NRIP3;HIST1H1B;RIBC2;CEP78;REPS1;PLK4;HELLS;GPR17;PPIL1;RFC2;CKAP2L;MMD;TEX15;ANLN;CCNA1;INCENP;PSAT1;KIFC1;SASS6;ANP32E;MCM4;BIRC5;KIF2C;HIST1H2BG;HIST1H2BB;CALM1;EZH2
HOXA2_22223247_ChIP-Seq_E11.5 EMBRYO_Mouse	4/38	0.000348401	0.00070798	3.14998	-0.130357	0.945491	HIST1H2AE;HIST3H2BB;HMMR;HIST1H2BB
SRY_25088423_ChIP-ChIP_EMBRYONIC GONADS_Mouse	43/3083	0.000362328	0.000732365	3.13527	1.66724	-12.0362	FEN1;RNASEH2A;POP7;NCAPG2;TMEM97;SMC4;CORO1A;SKA1;LMNB1;CHAF1B;LDHA;TMEM88;EXOSC9;NRIP3;GTSE1;CEP55;WDHD1;CDT1;RRM1;RMI1;BOD1;UBE2C;PLK1;DHCR24;MND1;FANCB;TUBG1;EIF2S1;PAICS;SLC7A5;MTHFD1;NASP;UBE2S;POLE2;OAS3;TACC3;SLC25A10;NUP54;HOXB2;FAM64A;CALM1;PHF19;EZH2
MEIS1_20887958_ChIP-Seq_HPC-7_Mouse	25/1452	0.000385828	0.00077574	3.11028	0.291645	-2.08867	DCLRE1B;POP7;NUP107;MCM8;FAM129A;HJURP;PKMYT1;CORO1A;SMC4;IL1RL1;HIST1H1C;RRM1;CCDC18;RFC3;SPAG5;RFC2;DHCR24;GPN2;DEPDC1B;KIF18A;KIFC1;CENPM;CENPN;MCM5;NCAPD3
MEF2A_21415370_ChIP-Seq_HL-1_Mouse	20/1048	0.000425261	0.000850521	3.07031	-0.509037	3.59872	CDT1;PRIM2;GINS2;RFC4;ATAD2;FANCA;PFAS;AURKB;TMEM177;ASPM;SGOL1;RBL1;NUP85;HLTF;NUF2;TACC3;RBBP8;AP1S3;CALM1;EZH2
NR3C1_21868756_ChIP-Seq_MCF10A_Human	21/1132	0.000441504	0.000878384	3.05632	0.0718671	-0.505759	WDHD1;RFC3;RNGTT;BOD1;ZAK;HAUS3;TEX15;GPN2;PAICS;ZWINT;PEX7;CENPF;BRIP1;PSAT1;UBE2T;PRR16;CDK1;MCM6;HIST1H2BG;LDLR;CDKN3
STAT3_18555785_ChIP-Seq_MESC_Mouse	31/1997	0.000458139	0.000906734	3.04252	0.760748	-5.32954	UHRF1;PRIM1;KIF14;CORO1A;SKA1;LMNB1;CHAF1B;ARL13B;RBBP8;ANKRD32;NEK2;LDLR;E2F7;CEP78;CBR3;TMPO;HELLS;GINS3;RAB27A;DHCR24;CDC6;PAICS;SHCBP1;ZWINT;CIT;ANLN;G2E3;ANP32E;BIRC5;TFAM;EZH2
FOXA1_25329375_ChIP-Seq_VCAP_Human	31/2000	0.000469488	0.000919615	3.03639	0.546039	-3.81766	TOP2A;BLM;CDCA2;NUP107;LMNB2;CHAF1B;FIGNL1;CHEK1;NRIP3;KNTC1;TOPBP1;SPA17;DLGAP5;HIST1H2AB;HLA-DPA1;GPR17;RRM1;GAS2L3;RNGTT;ATAD5;CKAP2L;CKAP2;MND1;PAICS;CENPE;PSAT1;UBE2T;DEPDC1;TIMELESS;SASS6;ANP32E
JUND_26020271_ChIP-Seq_SMOOTH MUSCLE_Human	31/2000	0.000469488	0.000919615	3.03639	0.597511	-4.17753	DTYMK;BUB1B;PSIP1;BRCA2;PTPDC1;NCAPH;PTHLH;LDHA;KDELC2;EXOSC9;SACS;C3ORF52;NRIP3;ZNF367;LDLR;E2F7;E2F8;GAS2L3;NCBP1;RAB27A;MASTL;EIF2S1;CENPE;CDCP1;ADORA2B;PRC1;PRR16;MCM4;KIF20B;CALM1;SPC24
SPI1_23127762_ChIP-Seq_K562_Human	24/1389	0.000478726	0.000932902	3.03016	0.283774	-1.97995	RFC5;PRIM2;MCM7;SUV39H1;NCAPG2;FAM129A;ELOVL6;BRCA2;GPN2;CORO1A;SHCBP1;ANLN;PRPF4;RAD51;CDCP1;KIF18B;UBE2S;EXOSC9;PBK;RTTN;KIF20A;RPL37;FAM83D;PHF19
EOMES_20176728_ChIP-ChIP_TROPHOBLAST STEM CELLS_Mouse	28/1744	0.000518476	0.00100521	2.99774	0.225332	-1.55536	DCLRE1B;CDCA3;SHMT1;GSTCD;KIF11;PIGW;ALKBH6;SMC4;ARL13B;ASTE1;NEK2;RPL37;ECT2;LDLR;LBR;TMPO;HIST1H1C;HELLS;RRM2;PARP1;CDC6;PAICS;ZWINT;PRPF4;ANLN;CKS2;ANP32E;MCM4
SMAD4_19686287_ChIP-ChIP_HaCaT_Human	11/405	0.000572091	0.00110353	2.95722	-0.444656	3.02777	C5ORF34;EXO1;ATAD2;GMNN;CDC6;MNS1;ECT2;HIST1H2BB;HIST2H3PS2;HIST2H2BE;PTHLH
PRDM14_21183938_ChIP-Seq_MESC_Mouse	30/1944	0.000619809	0.00118953	2.92462	0.793554	-5.34395	RNASEH2A;UHRF1;BUB1B;KIF11;PTPDC1;APOLD1;NCAPH;RAD54B;CDC20;LDHA;HLTF;USP1;RBBP8;CHAC2;GTSE1;LBR;CEP55;CEP78;HELLS;GINS2;TIPIN;H2AFX;TMEM177;FAM111A;SLC7A5;DEPDC1B;CCNE1;POLR3G;CALM1;MAD2L1
RARB_24833708_ChIP-Seq_LIVER_Mouse	30/2000	0.000962901	0.00182041	2.73983	0.728954	-4.59875	PRIM2;NUP107;SUV39H1;MCM10;KIF11;PFAS;AURKB;KIF15;CHAF1B;CDC45;NUP85;HLTF;HIST1H1C;PPIL1;NQO2;RNGTT;SPAG5;RFC2;CDC6;FANCG;CCNA2;ANLN;CDCP1;ESPL1;SLC25A19;TIMELESS;MCM4;KIF2C;CENPO;MNS1
RXRA_24833708_ChIP-Seq_LIVER_Mouse	30/2000	0.000962901	0.00182041	2.73983	0.748636	-4.72292	HIST1H2BM;DSCC1;AURKB;CCNB2;CHAF1B;CDC45;NUP85;GSG2;NEK2;SKP2;DLGAP5;CEP55;HIST1H2AB;HELLS;PPIL1;PARP1;EIF2S1;CCNA2;CENPF;ESPL1;CCNE2;UBE2S;SLC25A19;UBE2T;TIMELESS;G2E3;MCM4;SLC25A10;DTL;PRR11
ELK3_25401928_ChIP-Seq_HUVEC_Human	30/2000	0.000962901	0.00182041	2.73983	0.838095	-5.28729	DNMT1;UHRF1;CDCA8;KIF11;MKI67;LMNB2;PTHLH;LMNB1;CKS1B;LDHA;TMEM88;KDELC2;CHEK1;RAD54L;CLSPN;DLAT;ECT2;CBR3;RRM1;STIL;RRM2;GPN2;CIT;CCNE1;TACC3;SLC25A10;HOXB2;SMAP2;KIF20B;PHF19
REST_19997604_ChIP-ChIP_NEURONS_Mouse	31/2118	0.0011665	0.0021944	2.65868	0.18478	-1.1312	GPSM2;FEN1;CHRNA5;MCM8;CCNF;LMNB2;ACAT2;CCNB2;KDELC2;EXOSC9;ANKRD32;PDSS1;RTTN;FBXO5;POLE;CEP78;HIST1H2AB;TMPO;HIST1H1C;PCGF6;RNGTT;RFC2;H2AFX;ZWINT;CCNA2;PEX7;MTHFD1;PSAT1;MCM6;HIST1H4D;MAD2L1
SALL4_18804426ESC_ChIP-ChIP_MESC_Mouse	19/1062	0.00123194	0.0023061	2.63712	-0.207485	1.25989	NQO2;UHRF1;DONSON;PSIP1;ELOVL6;BRCA1;ZWINT;ANLN;KIF18A;CCNE2;FIGNL1;E2F1;SACS;MYBL2;PDSS1;HIST1H3I;ECT2;MYBL1;EZH2
CTNNB1_20460455_ChIP-Seq_HCT116_Human	18/988	0.00135065	0.00251591	2.5993	0.0947902	-0.567331	BARD1;HELLS;PPIL1;PARP2;KCNB2;KIF11;BRCA1;GPATCH3;CKS1B;BRIP1;USP1;CENPN;AP1S3;DTL;LDLR;SPC24;EZH2;REPS1
GABP_17652178_ChIP-ChIP_JURKAT_Human	18/1001	0.00155402	0.00288062	2.54051	-0.632177	3.69807	PPIL1;FEN1;NUP107;OSGEPL1;RFC2;ZWILCH;CCDC15;PIGW;C1ORF112;RAD51AP1;KIAA1524;PRPF4;SGOL2;CENPH;SASS6;KNTC1;TRIP13;TOPBP1
FOXP1_22492998_ChIP-Seq_STRATIUM_Mouse	2016-03-26	0.00156827	0.00289293	2.53866	0.971418	-5.67841	HIST1H3B;LDLR;HIST1H2AB
GATA2_20887958_ChIP-Seq_HPC-7_Mouse	26/1708	0.00170001	0.00312079	2.50574	0.68145	-3.93174	BLM;DTYMK;PRIM1;CCNF;HJURP;TTK;BRCA1;CHEK1;E2F1;PDSS1;POLE;HIST1H1B;PLK4;RFC5;PPIL1;STIL;ATAD5;DIMT1;RAB27A;DARS2;NDC80;DEPDC1B;MELK;OAS3;MCM3;CENPN
KLF5_25053715_ChIP-Seq_YYC3_Human	29/2000	0.0019118	0.0034927	2.45684	0.663503	-3.75349	FAM129A;TTF2;ALDH1L2;IQGAP3;LMNB1;SMC2;CDC20;ZNF280B;RTTN;CHAC2;KNTC1;ECT2;ZNF367;LRRCC1;CKAP2L;ATAD2;GINS4;DONSON;MBOAT1;MND1;SLC7A5;ANLN;RBL1;CENPH;PSAT1;ACER3;CALM1;CDKN3;PHF19
GATA2_21571218_ChIP-Seq_MEGAKARYOCYTES_Human	19/1111	0.00202873	0.00368859	2.43314	0.131644	-0.737534	BLM;RNGTT;BOD1;GINS3;KIF14;HMGB2;NCAPG;ELOVL6;DHCR24;CIT;SLC7A5;POLA1;HLTF;MCM3;TRIP13;HIST1H2BG;CALM1;HIST1H4D;CDKN3
SOX9_24532713_ChIP-Seq_HFSC_Mouse	22/1384	0.00226915	0.00410609	2.38657	0.612214	-3.36429	GPSM2;POP7;MMD;KCNB2;H2AFX;FAM129A;KIF24;HAUS3;ELOVL6;BRCA1;TTF2;DEPDC1B;CDCP1;TMEM88;INCENP;PRR16;RBBP8;BIRC5;ENPP1;TK1;CENPP;REPS1
GATA2_19941826_ChIP-Seq_K562_Human	33/2410	0.00234749	0.0042277	2.3739	0.0895356	-0.48941	DCLRE1B;FEN1;SUV39H1;KIF14;HMGB2;IL1RL1;DSN1;FIGNL1;EXOSC9;HLTF;NRIP3;NEK2;MYBL2;LBR;CDT1;NQO2;MMD;HIST1H2AK;MBOAT1;ELOVL6;DHCR24;GPN2;CIT;SLC7A5;CDCP1;ADORA2B;MCM3;KIF2C;HOXB2;HIST1H2BG;SMAP2;DTL;HIST1H4D
MYC_22102868_ChIP-Seq_BL_Human	15/797	0.00245427	0.00439916	2.35663	-0.295521	1.6036	GPR17;CDT1;PPIL1;BOD1;GINS3;ELOVL6;CORO1A;CDC25A;LMNB2;LMNB1;SLC25A19;E2F1;CENPM;MYBL2;ZNF367
RNF2_16625203_ChIP-ChIP_MESC_Mouse	20/1219	0.00249519	0.00445151	2.35149	0.0151361	-0.0819547	SUV39H2;GPSM2;HIST1H2AI;HIST1H2AK;HIST1H2BL;HIST2H2BE;ADORA2B;KIFC1;USP1;HIST1H2AE;HIST1H2BF;ENPP1;HOXB2;HIST1H4I;HIST1H3I;HIST1H2BG;HIST1H3B;HIST1H2BB;HIST1H4D;HIST1H2AB
YAP1_20516196_ChIP-Seq_MESC_Mouse	32/2329	0.00258771	0.004595	2.33771	1.11515	-6.00262	PRIM2;SHMT1;KIF14;MKI67;BRCA2;SMC2;BRIP1;PBK;RBBP8;ENPP1;CHAC2;RPL37;E2F7;HIST1H1B;TMPO;HIST1H1C;CDT1;H2AFX;ELOVL6;TMEM171;DHCR24;TEX15;SHCBP1;NDC80;WDR76;CENPE;NEIL3;MELK;ADORA2B;ANP32E;BIRC5;MCM5
MYC_20876797_ChIP-ChIP_MEDULLOBLASTOMA_Human	22/1406	0.00273373	0.00483171	2.3159	0.241213	-1.28628	RFC3;HMGB2;PSIP1;CDC7;IQGAP3;SHCBP1;PTHLH;CIT;TPX2;CHAF1A;MELK;DIAPH3;NASP;ESPL1;EME1;PRC1;C18ORF54;KIF2C;HOXB2;FBXO5;E2F7;CDKN3
CEBPB_20176806_ChIP-Seq_THIOMACROPHAGE_Mouse	24/1588	0.00276541	0.00486507	2.31291	0.754909	-4.0204	GAS2L3;DNMT1;NQO2;FEN1;CDCA2;ATAD5;CKAP2L;CCNF;FANCA;CDC6;PIGW;CDC25A;LMNB2;AURKB;ANLN;CCNB1;NASP;ADORA2B;ANP32E;DTL;PRR11;POLE;CDKN3;TMPO
TP53_22127205_ChIP-Seq_IMR90_Human	17/975	0.00282767	0.00495168	2.30525	0.209021	-1.10949	TMEM194A;RRM2;ZAK;HAUS6;SKA3;TYMS;APOLD1;LMNB1;TPX2;DSN1;SGOL2;PRC1;POLE2;SACS;MCM4;E2F7;MFSD2A
STAT3_24763339_ChIP-Seq_IMN-ESCS_Mouse	26/1788	0.00311186	0.00542434	2.26565	0.857332	-4.47258	CHRNA5;PKMYT1;LMNB1;SMC2;PBK;ENPP1;LDLR;CBR3;TMPO;REPS1;GAS2L3;RRM2;RNGTT;CKAP2;KIF23;ANLN;DEPDC1B;FANCD2;SLC25A19;CDK1;CENPO;KIF20B;CALM1;CDKN3;PHF19;ASF1B
FOXP2_21765815_ChIP-ChIP_NEURO2A_Mouse	19/1164	0.0033421	0.00579908	2.23664	0.0185573	-0.0955713	BARD1;SUV39H2;RFC4;SUV39H1;BUB1B;ELOVL6;HIST2H2BE;LMNB1;CIT;SGOL2;CHAF1A;MTHFD1;CENPH;EXOSC9;BIRC5;KIF20A;DLAT;EZH2;HIST1H2AB
ETV2_25802403_ChIP-Seq_MESC_Mouse	17/1000	0.00362653	0.006264	2.20315	0.219765	-1.11485	RFC2;ELOVL6;MASTL;CORO1A;PTHLH;FAM111A;CCNB2;MELK;MTHFD1;HLTF;POC1A;TFAM;NRIP3;RTTN;CENPO;MYBL1;CDKN3
TCF21_26020271_ChIP-Seq_SMOOTH MUSCLE_Human	28/2000	0.0036718	0.0063135	2.19973	1.00727	-5.1019	DCLRE1B;PRIM2;DTYMK;UHRF1;HJURP;BRCA2;SKA1;EXO1;SACS;ENPP1;CLSPN;DLAT;ECT2;SKP2;LDLR;CEP55;CCDC18;METTL1;CDC7;DHCR24;SHCBP1;ANLN;RAD51;SLC25A19;HIST1H2BB;SMAP2;SPC24;MCM2
NANOG_16518401_ChIP-PET_MESC_Mouse	43/3520	0.00440783	0.00754494	2.12234	-0.682325	3.33444	NUP205;NUP107;CDCA2;CDCA3;KIF14;PSIP1;MCM10;LMNB1;AURKA;CKS1B;CHAF1B;BRIP1;FIGNL1;SACS;MYBL2;RTTN;AP1S3;SKP2;TCF19;HELLS;RRM1;NQO2;PPIL1;RFC4;XRCC2;H2AFX;DONSON;RAB27A;ELOVL6;CDC25A;POLA1;TPX2;CCNA1;PEX7;KIF18A;MTHFD1;ADORA2B;OAS3;TIMELESS;MCM3;POT1;MCM6;PHF19
RAD21_21589869_ChIP-Seq_MESC_Mouse	28/2036	0.00465103	0.00792553	2.10097	1.0315	-4.99006	FEN1;RNASEH2A;TROAP;NCAPG;PFAS;DSN1;NEK2;CLSPN;TOPBP1;MFSD2A;CBR3;TCF19;POLQ;PPIL1;RFC3;RAB27A;KIF24;ANLN;KIF18B;UBE2S;MCM3;CENPM;MCM5;FAM64A;CENPO;CALM1;MAD2L1;ASF1B
CIITA_25753668_ChIP-Seq_RAJI_Human	10/459	0.00473057	0.00802508	2.09555	-0.167806	0.809695	SUV39H2;RRM1;CDC45;CASC5;MCM5;KIF2C;CALM1;KNSTRN;HLA-DPA1;KIF15
FOXO3_23340844_ChIP-Seq_DLD1_Human	13/695	0.00488049	0.00824261	2.08394	0.1687	-0.809496	C5ORF34;MMD;GMNN;FAM129A;KIF14;KIF24;DHCR24;DEPDC1B;INCENP;KIFC1;POC1A;TFAM;CBR3
JUN_21703547_ChIP-Seq_K562_Human	23/1585	0.0054037	0.00908586	2.04163	0.342644	-1.61078	TOP2A;RMI1;NCAPG;MCM10;PTPDC1;CDC25A;APOLD1;PTHLH;DEPDC1B;NEIL3;KIF18A;SGOL1;DIAPH3;EXO1;FANCD2;PRC1;RBBP8;POT1;CENPN;CHAC2;LBR;E2F7;EZH2
SOX11_23321250_ChIP-ChIP_Z138-A519-JVM2_Human	18/1134	0.0055786	0.00933863	2.02972	-0.0483436	0.225938	SUV39H2;RRM2;ZWILCH;PLK1;MCM10;CDC6;CCNA1;CENPF;CDCP1;ESPL1;FANCD2;OAS3;HIST3H2BB;TK1;LBR;E2F7;EZH2;PHF19
IRF1_19129219_ChIP-ChIP_H3396 _Human	6/196	0.00581882	0.00969804	2.01332	-0.292891	1.35779	BARD1;BRIP1;CHAF1B;MCM7;OAS3;CDCA8
CTBP2_25329375_ChIP-Seq_LNCAP_Human	17/1053	0.00594389	0.00986322	2.00598	0.34392	-1.58854	PRIM2;RNASEH2A;SPIN4;KCNB2;C9ORF40;ZWINT;LMNB1;FAM111B;SGOL1;DIAPH3;KIF4B;HLTF;PRR16;RAD54L;KIF2C;KIF20B;SPC25
ASXL1_24218140_ChIP-Seq_BMDM_Mouse	14/807	0.00669818	0.0110666	1.95599	0.081949	-0.369084	FEN1;CDCA2;NUP107;CCDC15;TMEM97;KIF11;SKA3;RAD51;INCENP;UBE2S;SACS;NCAPD3;TOPBP1;CEP55
TP53_22573176_ChIP-Seq_HFKS_Human	20/1348	0.00730288	0.0120134	1.92033	0.588794	-2.60349	CENPW;METTL1;DSCC1;GSTCD;HAUS6;SKA3;NDC80;APOLD1;LMNB1;CKS1B;TPX2;DSN1;SGOL2;CDCP1;POLE2;DNA2;CALM1;FAM83D;MYBL1;DLGAP5
TET1_21451524_ChIP-Seq_MESC_Mouse	25/1839	0.00834622	0.0136705	1.86421	1.1473	-4.92481	CDCA3;CCNF;SMC4;PFAS;PTPDC1;LMNB2;CKS1B;CHEK1;FBXO5;TK1;CLSPN;POLE;CBR3;TMPO;TCF19;PPIL1;RAB27A;CDC6;PRPF4;CCNE2;CENPM;TFAM;NCAPD2;PRR11;PHF19
PIAS1_25552417_ChIP-Seq_VCAP_Human	13/749	0.00876729	0.0142986	1.84471	0.241258	-1.02477	RNGTT;MMD;HIST1H2BL;ATAD2;GMNN;CCNF;MBOAT1;CDC6;PSAT1;RBBP8;POT1;E2F7;LRRCC1
WT1_25993318_ChIP-Seq_PODOCYTE_Human	41/3464	0.00896084	0.0145518	1.83708	2.21435	-9.36679	PRIM2;BLM;DSCC1;CCNF;FAM129A;PSIP1;MKI67;CKS1B;LDHA;CDC45;SPDL1;SPA17;SKP2;LDLR;MFSD2A;CEP78;TMPO;GINS1;RFC5;CENPW;SPAG5;MMD;RMI1;BOD1;KCNB2;ELOVL6;KIF23;CDC7;CDC6;ZWINT;MZT1;CIT;SLC7A5;DEPDC1B;MTHFD1;SLC25A19;PSAT1;UBE2T;TACC3;MNS1;SPC24
LYL1_20887958_ChIP-Seq_HPC-7_Mouse	13/752	0.00903918	0.0146166	1.83516	0.353101	-1.49206	PRIM2;ATAD5;RFC2;MMD;PRIM1;HJURP;BRCA1;DEPDC1B;TMEM88;MCM3;CENPN;NEK2;E2F8
ESR1_15608294_ChIP-ChIP_MCF7_Human	4/98	0.00911239	0.0146725	1.8335	0.169298	-0.714738	BRIP1;MCM3;BRCA1;HIST1H2BG
CTCF_18555785_ChIP-Seq_MESC_Mouse	22/1568	0.00926337	0.0148527	1.8282	0.597351	-2.51459	RFC3;RFC4;RFC2;GINS4;RAB27A;TTK;KIF23;MND1;EIF2S1;SHCBP1;CDC25A;CCNA2;PRPF4;DEPDC1B;GSG2;EXOSC8;NUF2;MCM5;RPL37;DTL;SPC24;ASF1B
ELK1_22589737_ChIP-Seq_MCF10A_Human	15/928	0.00934756	0.0148622	1.82792	0.419744	-1.76667	GEN1;POLQ;BLM;PPIL1;RFC4;RNGTT;OSGEPL1;PARP1;PNN;TPX2;EME1;KIFC1;CHAC2;RPL37;LDLR
AR_22383394_ChIP-Seq_PROSTATE CANCER_Human	25/1857	0.00934092	0.0148622	1.82792	1.00232	-4.21868	GMNN;FAM129A;TTK;PTPDC1;PTHLH;LMNB1;SMC2;TOPBP1;MYBL1;E2F7;BARD1;POLQ;CCDC18;RFC3;STIL;MBOAT1;CDC7;CENPE;CENPF;PSAT1;POLE2;C18ORF54;ACER3;CALM1;DTL
ELF1_20517297_ChIP-Seq_JURKAT_Human	16/1020	0.00963795	0.0152601	1.81644	0.512488	-2.14349	SUV39H2;RNASEH2A;MCM8;ATAD2;GMNN;CDCA8;HAUS3;TYMS;CIT;TPX2;SGOL2;CHAF1A;ESPL1;HIST1H2BG;CEP55;CBR3
SMARCA4_20176728_ChIP-ChIP_TROPHOBLAST STEM CELLS_Mouse	17/1118	0.010297	0.0162359	1.78952	0.358731	-1.47816	TOP2A;SUV39H2;RNASEH2A;DIMT1;TMEM97;CDC6;PIGW;PTHLH;PRPF4;LDHA;PRC1;NEK2;ECT2;LBR;BUB1;PHF19;REPS1
RCOR1_19997604_ChIP-ChIP_NEURONS_Mouse	30/2378	0.0109146	0.0171386	1.76602	0.719696	-2.92659	MCM8;SUV39H1;LMNB1;KIF15;IL1RL1;ASTE1;KDELC2;GSG2;EXOSC9;USP1;NUSAP1;ANKRD32;HIST1H3I;MYBL1;HIST1H1B;E2F8;REPS1;TIPIN;STIL;SPAG5;ATAD2;DONSON;TEX15;ZWINT;CCNA2;CDCP1;SASS6;POT1;HIST1H4D;MAD2L1
SALL1_21062744_ChIP-ChIP_HESC_Human	4/105	0.0114265	0.0178686	1.74791	0.251509	-1.01225	TIMELESS;ELOVL6;ECT2;ZWINT
FOXP2_23625967_ChIP-Seq_PFSK-1 AND SK-N-MC_Human	14/863	0.0114743	0.0178698	1.74788	0.571175	-2.29878	PARP1;UHRF1;RFC2;DSCC1;ATAD2;HMGB2;ELOVL6;MASTL;CDC45;EXO1;RBBP8;ANP32E;MCM4;GTSE1
KLF5_20875108_ChIP-Seq_MESC_Mouse	26/2000	0.0122226	0.0189575	1.72222	1.1489	-4.55602	GSTCD;KIF11;MKI67;CENPA;PTPDC1;APOLD1;LMNB1;KIAA1524;SACS;ENPP1;PDSS1;PLK4;RFC3;TIPIN;ATAD2;ELOVL6;FAM111B;MELK;INCENP;FANCD2;C12ORF29;MCM3;CDK1;POT1;TFAM;SLC25A10
GATA1_19941826_ChIP-Seq_K562_Human	15/967	0.0131096	0.0202506	1.69356	0.0111014	-0.0432908	DCLRE1B;CDT1;NQO2;HIST1H2AK;MBOAT1;DHCR24;GPN2;SLC7A5;IL1RL1;FIGNL1;EXOSC9;HLTF;DTL;LBR;HIST1H4D
PAX3-FKHR_20663909_ChIP-Seq_RHABDOMYOSARCOMA_Human	16/1063	0.0137069	0.0210875	1.67597	0.664035	-2.56256	ARHGAP11B;PRIM2;CCDC18;KCNB2;CEP152;SHCBP1;PTHLH;SGOL1;DIAPH3;EXO1;PBK;POT1;LDLR;MAD2L1;REPS1;HIST1H1C
NOTCH1_21737748_ChIP-Seq_TLL_Human	6/245	0.0157884	0.0241919	1.61633	0.0927754	-0.345285	BRIP1;ARL13B;METTL1;C12ORF29;PIGW;TIGD1
TCF7L2_21901280_ChIP-Seq_H4IIE_Rat	11/645	0.0170494	0.0260191	1.58471	0.199862	-0.729281	RAD51AP1;NUP205;PPIL1;BOD1;MMD;KCNB2;GMNN;CKAP2;FAM83D;CIT;MAD2L1
RUNX1_22412390_ChIP-Seq_EML_Mouse	23/1770	0.0178865	0.0271875	1.56563	1.15111	-4.14976	HIST1H2BM;DTYMK;MCM7;HIST1H2AI;RMI1;METTL1;FANCA;PSIP1;TTK;ELOVL6;FANCG;MZT1;FAM111A;GSG2;ACER3;MCM3;SASS6;HIST1H2BG;LBR;E2F7;E2F8;HIST1H2AB;HIST1H1C
EGR1_19374776_ChIP-ChIP_THP-1_Human	3/68	0.0192008	0.0290689	1.53657	0.693274	-2.45286	RAD51;HMMR;BRCA1
SCL_21571218_ChIP-Seq_MEGAKARYOCYTES_Human	23/1784	0.0193768	0.029219	1.53433	1.08954	-3.84929	MMD;KCNB2;HIST1H2BL;FAM111B;C12ORF4;CCNA1;CHAF1B;DEPDC1B;CCNB1;INCENP;TACC3;RBBP8;POT1;MYBL2;RTTN;HIST1H2BG;CENPP;SPA17;LDLR;EZH2;MAD2L1;TMPO;ASF1B
GATA1_21571218_ChIP-Seq_MEGAKARYOCYTES_Human	31/2601	0.019937	0.0299449	1.52368	1.65268	-5.79826	PRIM2;CDCA3;OSGEPL1;CASC5;PTHLH;SKA1;HLTF;HIST3H2BB;LBR;RFC2;CKAP2L;HIST1H2AK;MBOAT1;HAUS6;CIT;FAM111B;FAM111A;SLC7A5;CENPF;DEPDC1B;INCENP;ADORA2B;CKS2;ANP32E;HOXB2;HIST1H2BG;TRIP13;CENPP;CALM1;DTL;HIST1H4D
PBX1_22567123_ChIP-ChIP_OVCAR3_Human	28/2299	0.0205646	0.0307659	1.51193	0.715088	-2.48947	TOP2A;CDCA3;CENPA;C1ORF112;CCNB2;CHAF1B;CHAF1A;SGOL1;EXO1;E2F1;TOPBP1;HIST1H3I;SPA17;LBR;BUB1;LRRCC1;HLA-DPA1;PARP2;HIST1H4L;CKAP2;KIF22;CDC25C;FAM111B;ASPM;KIAA0101;KIF4A;ANP32E;CDKN3
CEBPB_24764292_ChIP-Seq_MC3T3_Mouse	25/2000	0.0211517	0.0315201	1.50141	1.27229	-4.39849	POP7;RNASEH2A;TROAP;HMGB2;AURKB;AURKA;CDC20;PNN;LDHA;FBXO5;TOPBP1;CEP78;CBR3;REPS1;BARD1;RNGTT;CCDC15;EPT1;RAB27A;GPN2;TMEM177;INCENP;UBE2S;CENPO;TRIP13
HOXD13_18407260_ChIP-ChIP_invivo in developing limbs_Mouse	5/196	0.0228848	0.0339696	1.46891	-0.0351868	0.119012	CENPF;DIAPH3;POT1;ANKRD32;TTK
STAT3_19079543_ChIP-ChIP_MESC_Mouse	14/948	0.0233558	0.0345339	1.46175	0.438217	-1.47496	POLQ;SPAG5;GSTCD;KIF22;PIGW;TMEM177;SLC7A5;DEPDC1B;NASP;ESPL1;TIMELESS;LDLR;PHF19;MCM2
WT1_19549856_ChIP-ChIP_Wilms tumor-derived CCG99_11	5/199	0.0242	0.0356434	1.44802	0.220481	-0.735126	CENPF;RRM2;C18ORF54;ANP32E;SPA17
IRF8_22096565_ChIP-ChIP_GC-B_Mouse	12/772	0.0245297	0.0359895	1.44382	0.131101	-0.435849	BARD1;SUV39H2;ZWILCH;ATAD2;HIST3H2BB;TTK;BRCA1;AP1S3;HIST1H3I;CENPA;MYBL1;AURKB
NOTCH1_17114293_ChIP-ChIP_T-ALL_Human	4/134	0.0248762	0.0363576	1.43941	0.319355	-1.05846	RBL1;SLC25A19;BUB1B;CDC25A
NFE2L2_22581777_ChIP-Seq_LYMPHOBLASTOID_Human	9/527	0.0290586	0.0423075	1.37358	0.403305	-1.27557	SLC7A5;CHAF1B;NQO2;CDCP1;PRC1;NCAPD2;CEP85;DLGAP5;AURKB
WT1_20215353_ChIP-ChIP_NEPHRON PROGENITOR_Mouse	21/1663	0.0299437	0.0434298	1.36221	0.995281	-3.12181	RFC5;HELLS;PARP1;RMI1;UBE2C;MMD;BUB1B;PSIP1;ELOVL6;KIF23;SLC25A19;UBE2T;CHEK1;TIMELESS;USP1;ENPP1;AP1S3;DLAT;SPA17;CALM1;HIST1H1C
VDR_24787735_ChIP-Seq_THP-1_Human	12/805	0.0321642	0.046473	1.3328	0.608034	-1.86599	TPX2;GINS2;DIAPH3;NASP;ZNF280B;C3ORF52;HAUS3;TMEM171;AP1S3;SMAP2;MFSD2A;ASF1B
EBNA2_21746931_ChIP-Seq_IB4-LCL_Human	19/1492	0.0351271	0.0505617	1.29618	1.0099	-3.01412	TOP2A;SUV39H2;BLM;DNMT1;RNASEH2A;RNGTT;PARP1;DSCC1;GMNN;TUBG1;SLC7A5;SNHG15;TPX2;DSN1;MTHFD1;CEP85;RPL37;SPC24;HIST1H1B
SMAD4_21741376_ChIP-Seq_HESC_Human	31/2738	0.0361942	0.0519011	1.28482	0.90486	-2.67695	APOLD1;IL1RL1;CHAF1B;BRIP1;LDHA;FIGNL1;NUF2;PBK;NEK2;AP1S3;LBR;CEP55;RFC5;CCDC18;NQO2;CCDC34;PARP1;KCNB2;CEP152;DARS2;ESCO2;SLC7A5;ANLN;DIAPH3;ADORA2B;SLC25A19;CKS2;PRR16;CENPO;TRIP13;CDKN3
YY1_21170310_ChIP-Seq_MESC_Mouse	8/464	0.036574	0.0522486	1.28193	0.351791	-1.0384	DSN1;RRM1;UBE2T;NUF2;CASC5;MCM5;GPATCH3;CALM1
AR_25329375_ChIP-Seq_VCAP_Human	23/1906	0.0368277	0.052414	1.28055	1.25297	-3.6945	BARD1;ARHGAP11B;PRIM2;POLQ;RFC3;CDCA2;BOD1;CKAP2L;MMD;HMGB2;CDC7;PAICS;ZWINT;MELK;KIAA0101;PSAT1;KIF4B;DEPDC1;POT1;NRIP3;TOPBP1;LRRCC1;EZH2
KLF4_25985364_ChIP-Seq_ATHEROSCLEROSIS LESION_Mouse	16/1211	0.0384547	0.0545253	1.2634	0.973376	-2.83164	NQO2;GMNN;ELOVL6;CDC7;CDC25C;MKI67;IQGAP3;ALDH1L2;WDR76;TPX2;INCENP;NUF2;PDSS1;EZH2;PHF19;CBR3
RUNX1_20887958_ChIP-Seq_HPC-7_Mouse	15/1120	0.0400454	0.0565698	1.24742	0.952064	-2.7346	GAS2L3;ATAD5;RFC2;DARS2;DHCR24;BRCA1;ASPM;DEPDC1B;CHAF1A;CKS2;CENPO;NCAPD3;RPL37;CALM1;DLGAP5
HTT_18923047_ChIP-ChIP_STHdh_Human	9/566	0.042276	0.0594995	1.22549	0.226229	-0.63837	PLK4;CCNB1;SHMT1;SACS;ANKRD32;NRIP3;HMMR;KIF22;FOXM1
CRX_20693478_ChIP-Seq_ADULT RETINA_Mouse	10/668	0.0466968	0.0654789	1.1839	0.579546	-1.57986	NEIL3;PLK1;NUF2;PRR16;ANP32E;CDC25C;CALM1;PRR11;IQGAP3;LMNB1
ZFP281_18358816_ChIP-ChIP_MESC_Mouse	9/578	0.0470446	0.0657241	1.18228	0.335737	-0.913974	TCF19;RMI1;CCNE1;MYBL2;SLC25A10;SKP2;ECT2;LBR;DTL
SCL_19346495_ChIP-Seq_HPC-7_Human	5/252	0.0556526	0.0774652	1.11089	0.322001	-0.823656	DEPDC1B;BLM;CCNE1;SPA17;PKMYT1
NEUROD2_26341353_ChIP-Seq_CORTEX_Mouse	23/2000	0.0567764	0.078741	1.1038	1.54383	-3.92378	GINS1;POLQ;PPIL1;RFC4;SPAG5;DSCC1;PLK1;MND1;CDC6;ALKBH6;PFAS;NCAPH;LMNB1;ARL13B;TMEM88;SLC25A19;OAS3;PBK;TIMELESS;FAM83D;GTSE1;LBR;SPC25
TP63_19390658_ChIP-ChIP_HaCaT_Human	4/179	0.0592375	0.0818554	1.08695	0.481044	-1.20396	PNN;CHAF1A;POLR3G;FOXM1
ELF5_23300383_ChIP-Seq_T47D_Human	14/1087	0.059652	0.0821296	1.0855	0.777162	-1.94248	GEN1;C5ORF34;CEP152;GSTCD;ELOVL6;KIF11;LMNB2;PNN;CENPH;KNTC1;FBXO5;RPL37;ECT2;GTSE1
TP63_23658742_ChIP-Seq_EP156T_Human	38/3652	0.0626748	0.0859799	1.0656	2.71375	-6.65858	ZWILCH;ZAK;FAM129A;AURKB;PTHLH;SGOL1;FIGNL1;RBBP8;SACS;KNTC1;LBR;ZNF367;MFSD2A;REPS1;RRM1;PPIL1;RFC3;CCDC34;BOD1;CEP152;ELOVL6;CDC7;CDC25C;ZWINT;PEX7;ANLN;C12ORF4;DIAPH3;MTHFD1;INCENP;PSAT1;OAS3;ACER3;CDK1;TFAM;MCM5;CALM1;CDKN3
STAT5_23275557_ChIP-Seq_MAMMARY-EPITHELIUM_Mouse	15/1197	0.0631736	0.0863525	1.06373	1.07734	-2.63875	ARHGAP11A;BARD1;METTL1;SHMT1;ATAD2;ELOVL6;SMC4;TMEM177;CCNB2;KDELC2;PBK;SLC25A10;MYBL2;KNTC1;PDSS1
ZNF652_21678463_ChIP-ChIP_ZR75-1_Human	3/112	0.0644749	0.0878153	1.05643	0.733962	-1.78538	CENPE;H2AFX;LDLR
PPARG_19300518_ChIP-PET_3T3-L1 preadipocyte _Mouse	5/272	0.0716984	0.0973049	1.01187	0.297778	-0.693795	TOP2A;UBE2S;ACAT2;MAD2L1;MCM2
SRY_22984422_ChIP-ChIP_TESTIS_Rat	4/197	0.0776398	0.104993	0.978838	0.372063	-0.838577	CDC20;MTHFD1;PBK;TRIP13
SREBP1_19666523_ChIP-Seq_LIVER_Mouse	10/738	0.0784047	0.105289	0.977616	0.632904	-1.4247	RNASEH2A;RNGTT;CDCA3;TMEM88;BUB1B;NUP54;CENPO;SKP2;EIF2S1;LMNB2
PRDM16_22522345_ChIP-ChIP_PALATE MESENCHYMAL_Mouse	3/122	0.0784128	0.105289	0.977616	0.738181	-1.66168	MCM10;CEP78;KIF15
SMAD_19615063_ChIP-ChIP_ovarian surface epithelium_Human	3/124	0.081346	0.108843	0.963199	0.581637	-1.28998	NASP;ADORA2B;PTHLH
KLF1_20508144_ChIP-Seq_FETAL-LIVER-ERYTHROID_Mouse	14/1144	0.082013	0.108968	0.9627	1.0935	-2.42396	BARD1;BOD1;HJURP;KIF24;APOLD1;SMC2;CCNA2;TPX2;DEPDC1B;MELK;ACER3;CENPM;NRIP3;CHAC2
SMARCA4_23332759_ChIP-Seq_OLIGODENDROCYTES_Mouse	27/2522	0.081744	0.108968	0.9627	2.00949	-4.45444	PRIM2;FEN1;HIST1H2BL;FAM129A;TMEM97;SKA3;IL1RL1;MIS18BP1;ANKRD32;RTTN;CHAC2;CEP78;REPS1;PLK4;HELLS;MMD;PLK1;GINS4;CKAP2;ELOVL6;CDC7;NEIL3;ADORA2B;PSAT1;G2E3;MCM6;KIF20B
CTBP1_25329375_ChIP-Seq_LNCAP_Human	14/1145	0.0824475	0.109164	0.961921	0.999078	-2.21286	GINS1;PRIM2;CDCA2;SPIN4;KIF24;ZWINT;MTHFD1;NUF2;RBBP8;PDSS1;TOPBP1;MAD2L1;TMPO;LRRCC1
YY1_22570637_ChIP-Seq_MALME-3M_Human	13/1049	0.0849908	0.112141	0.950237	0.955853	-2.09141	SUV39H2;GPSM2;BLM;DNMT1;POP7;RNASEH2A;MCM8;GMNN;FANCB;AURKA;TPX2;BRIP1;SPC24
ZFP281_18757296_ChIP-ChIP_E14_Mouse	22/2004	0.0893209	0.117446	0.930161	1.22599	-2.6258	HELLS;CDCA2;UHRF1;UBE2C;ATAD2;BUB1B;TTK;ELOVL6;PAICS;CKS1B;BRIP1;LDHA;CCNE2;TMEM88;CCNE1;FIGNL1;SLC25A10;MYBL2;HIST1H4I;DLAT;DTL;EZH2
POU5F1_18700969_ChIP-ChIP_MESC_Mouse	8/567	0.0910018	0.119244	0.923565	0.187054	-0.397786	PCGF6;ZMYM1;NQO2;KIF18A;PARP1;PSAT1;H2AFX;HIST1H1C
SOX9_22984422_ChIP-ChIP_TESTIS_Rat	2/64	0.0972983	0.127056	0.896004	1.48345	-3.06054	MCM7;SKA3
NUCKS1_24931609_ChIP-Seq_HEPATOCYTES_Mouse	8/588	0.105914	0.137833	0.860647	0.875656	-1.7353	CCNA2;LDHA;CCNB1;RBL1;CCNE1;CDK1;BIRC5;SKP2
AHR_22903824_ChIP-Seq_MCF7_Human	9/690	0.108773	0.14107	0.850564	0.795331	-1.55765	SLC7A5;RFC3;RNGTT;BOD1;KCNB2;ENPP1;KNTC1;TMEM97;ZWINT
TCF7_22412390_ChIP-Seq_EML_Mouse	17/1529	0.114316	0.147755	0.830457	1.55221	-2.96813	GPSM2;MMD;HIST1H2AK;FAM129A;KIF22;GPATCH3;CORO1A;LMNB2;RAD54B;CDC45;CENPI;HIST1H2AE;NRIP3;SMAP2;HIST1H4D;SPC25;MCM2
ZNF263_19887448_ChIP-Seq_K562_Human	2/71	0.115063	0.148217	0.829102	1.41096	-2.69364	SLC7A5;POP7
IRF8_21731497_ChIP-ChIP_J774_Mouse	5/319	0.118173	0.151709	0.818989	0.567597	-1.07037	MMD;GINS3;CLSPN;EIF2S1;LBR
ARNT_22903824_ChIP-Seq_MCF7_Human	12/1029	0.130488	0.166955	0.777401	1.06985	-1.91507	SLC7A5;RFC3;RNGTT;BOD1;KDELC2;PSAT1;KCNB2;ENPP1;MCM4;KNTC1;TMEM97;ZWINT
GATA3_20176728_ChIP-ChIP_TROPHOBLAST STEM CELLS_Mouse	10/834	0.139418	0.177781	0.750114	0.7825	-1.35153	ANLN;RRM1;RRM2;DIMT1;GSG2;KIF2C;MYBL2;LBR;POLE;AURKA
NR1I2_20693526_ChIP-Seq_LIVER_Mouse	11/939	0.140179	0.178154	0.749205	0.659898	-1.1384	CHAF1B;CDCP1;SLC25A19;EXOSC8;KIF14;RBBP8;ENPP1;ELOVL6;DLAT;SKP2;DTL
CTNNB1_24651522_ChIP-Seq_LGR5+ INTESTINAL STEM _Human	3/162	0.145078	0.183765	0.735737	0.732973	-1.24173	C12ORF4;GPSM2;CEP78
ESR1_17901129_ChIP-ChIP_ liver_Mouse	6/444	0.151737	0.191562	0.71769	0.666038	-1.10066	NQO2;MTHFD1;KIFC1;BIRC5;DHCR24;CENPA
ERG_20517297_ChIP-Seq_VCAP_Human	12/1062	0.152333	0.191678	0.717429	1.18691	-1.9607	PEX7;TIPIN;RNASEH2A;ATAD5;SPIN4;EXOSC9;DSCC1;RAB27A;KIF24;TMEM97;HIST1H2BG;DLGAP5
DROSHA_22980978_ChIP-Seq_HELA_Human	6/456	0.16507	0.207018	0.683991	0.785767	-1.23754	C12ORF4;ATAD5;PSAT1;ADORA2B;LMNB2;HIST1H1C
ZFP322A_24550733_ChIP-Seq_MESC_Mouse	2/90	0.166648	0.208309	0.681291	1.24543	-1.95374	BARD1;MCM10
ZIC3_20872845_ChIP-ChIP_MESC_Mouse	5/365	0.174256	0.217106	0.663329	0.63201	-0.965314	KIF23;DLAT;FBXO5;HIST1H1B;HIST1H1C
TFAP2C_20629094_ChIP-Seq_MCF7_Human	13/1203	0.175645	0.218121	0.661302	1.49903	-2.28258	PRIM2;DNMT1;NQO2;NUP107;SUV39H1;KIF23;CDC25C;MTHFD1;INCENP;POLE2;CKS2;PBK;MCM6
THRA_23701648_ChIP-Seq_CEREBELLUM_Mouse	3/179	0.177598	0.219828	0.657917	0.826817	-1.25255	RRM1;ADORA2B;RIBC2
TCF4_18268006_ChIP-ChIP_LS174T_Human	6/470	0.181227	0.223592	0.650544	0.716801	-1.07372	CENPF;CDCP1;ZAK;FAM129A;NEK2;LBR
NFIB_24661679_ChIP-Seq_E16.5 LUNG_Mouse	7/573	0.18236	0.224262	0.649244	0.931623	-1.39272	TMEM177;FIGNL1;CDC7;DHCR24;TMEM97;TMPO;CBR3
POU5F1_16518401_ChIP-PET_MESC_Mouse	16/1550	0.187007	0.229169	0.639844	0.560519	-0.82581	TOP2A;TCF19;SUV39H2;NUP205;CKAP2;ELOVL6;DHCR24;TEX15;CDC6;LMNB1;CIT;RBL1;OAS3;MYBL2;LDLR;BUB1
REST_21632747_ChIP-Seq_MESC_Mouse	23/2339	0.187557	0.229169	0.639844	2.38164	-3.50886	ARHGAP11A;TCF19;PPIL1;GAS2L3;CCNF;GPATCH3;MKI67;SHCBP1;PTHLH;SKA1;CCNA1;CCNB2;MELK;RAD51;ASTE1;USP1;RBBP8;FAM83D;CALM1;DTL;E2F7;SPC24;TMPO
EP300_21415370_ChIP-Seq_HL-1_Mouse	11/1014	0.197418	0.240445	0.618985	0.599104	-0.853883	PRIM2;PPIL1;RNGTT;HLTF;FANCA;CENPN;CDC7;AP1S3;LBR;PTHLH;MAD2L1
STAT6_20620947_ChIP-Seq_CD4 POS T_Human	6/508	0.227969	0.276768	0.557885	0.580967	-0.746297	GPR17;CDCP1;ATAD2;HMMR;DLGAP5;C1ORF112
NR4A2_19515692_ChIP-ChIP_MN9D_Mouse	3/207	0.23477	0.283424	0.547563	0.882939	-1.11322	ANLN;ELOVL6;ZWINT
PPARG_20176806_ChIP-Seq_THIOMACROPHAGE_Mouse	9/837	0.234944	0.283424	0.547563	1.19128	-1.50198	CCNB2;GAS2L3;GMNN;FAM129A;ANP32E;SACS;KIF23;CDC6;LMNB2
TBX3_20139965_ChIP-Seq_MESC_Mouse	11/1068	0.244106	0.293545	0.532325	1.10262	-1.3515	POLQ;RFC3;NEIL3;ZWILCH;XRCC2;ELOVL6;MYBL2;MCM5;SKP2;EZH2;MCM2
ESR1_20079471_ChIP-ChIP_T-47D_Human	3/216	0.253808	0.304249	0.516771	0.793495	-0.944186	SLC25A19;DHCR24;CALM1
ESR2_21235772_ChIP-Seq_MCF-7_Human	5/424	0.257663	0.307899	0.511592	0.940291	-1.10765	BARD1;SLC7A5;ACER3;MBOAT1;RAD54B
WDR5_24793694_ChIP-Seq_LNCAP_Human	8/757	0.2669	0.317937	0.497659	1.09266	-1.25208	C5ORF34;KIFC1;NUF2;CENPO;KIF11;MASTL;CALM1;LDLR
STAT3_22323479_ChIP-Seq_MACROPHAGE_Mouse	1/38	0.267881	0.318108	0.497425	2.86123	-3.27715	MCM3
VDR_20736230_ChIP-Seq_LYMPHOBLASTOID_Human	3/230	0.283814	0.33598	0.473687	0.929891	-1.01424	RAD51AP1;ELOVL6;LDLR
SMAD3_21741376_ChIP-Seq_HESC_Human	14/1460	0.288079	0.339969	0.468561	1.11656	-1.20466	RFC5;CCDC34;CEP152;DARS2;APOLD1;SLC7A5;IL1RL1;CHAF1B;CHAF1A;DIAPH3;SLC25A19;DTL;CEP55;CDKN3
TP53_20018659_ChIP-ChIP_R1E_Mouse	11/1122	0.294382	0.346332	0.460508	1.30698	-1.38587	RRM2;MTHFD1;CCNF;CKAP2;BIRC5;ENPP1;GTSE1;NCAPH;E2F7;PTHLH;KIF15
BCL11B_21912641_ChIP-Seq_STHDH STRIUM _Mouse	1/43	0.296583	0.347844	0.458615	2.60303	-2.7488	LDLR
NANOG_18700969_ChIP-ChIP_MESC_Mouse	4/344	0.30103	0.351973	0.45349	0.727694	-0.759858	FIGNL1;LBR;ZWINT;HIST1H1C
IRF1_21803131_ChIP-Seq_MONOCYTES_Human	4/345	0.30281	0.352969	0.452264	0.929223	-0.96767	FAM111A;KDELC2;OAS3;HIST1H3I
FOXO1_23066095_ChIP-Seq_LIVER_Mouse	4/347	0.306374	0.356031	0.448512	0.996395	-1.02902	BLM;SGOL1;RMI1;CCNF
TAF7L_23326641_ChIP-Seq_C3H10T1-2_Mouse	9/912	0.313762	0.363505	0.439489	0.886819	-0.897427	CCDC18;CDCA2;NUP85;GSG2;CENPK;SLC25A10;DLAT;CALM1;CDC25A
NR3C1_23031785_ChIP-Seq_PC12_Mouse	9/918	0.320326	0.369982	0.43182	1.19622	-1.1894	PPIL1;BOD1;MMD;CENPK;BRCA1;SKP2;BUB1;CDC25A;E2F7
EZH2_23942234_ChIP-Seq_MYOBLASTS AND MYOTUBES_Mouse	9/935	0.339069	0.390443	0.408442	1.39328	-1.31034	CENPE;STIL;TROAP;PRIM1;NCAPG2;CCNF;KIF20A;LMNB2;MCM2
TP53_18474530_ChIP-ChIP_U2OS_Human	8/827	0.348132	0.399668	0.398301	1.26784	-1.16277	CENPE;INCENP;ADORA2B;PSAT1;GMNN;CHAC2;AP1S3;E2F7
REST_18959480_ChIP-ChIP_MESC_Mouse	25/2868	0.364939	0.417701	0.379134	1.2828	-1.11987	CDCA2;SHMT1;GMNN;CCNF;KIF11;PTHLH;NRIP3;PDSS1;RTTN;E2F7;TMPO;TIMM8A;POLQ;PARP1;CDC7;TUBG1;CIT;MELK;RAD51;INCENP;UBE2S;TIMELESS;ANP32E;NUP54;CALM1
CEBPD_23245923_ChIP-Seq_MEF_Mouse	5/504	0.381351	0.435176	0.361335	1.13777	-0.94663	BARD1;BLM;KIF20B;LBR;PTHLH
RARG_19884340_ChIP-ChIP_MEF_Mouse	4/390	0.383513	0.436333	0.360182	1.03808	-0.860929	HIST1H2BM;UBE2C;NEK2;HIST1H1C
STAT1_20625510_ChIP-Seq_HELA_Human	6/656	0.43174	0.489735	0.310039	1.17086	-0.835869	DNMT1;BRIP1;CHRNA5;KIAA1586;CHEK1;CDC7
BMI1_19503595_ChIP-Seq_MEFC_Mouse	6/661	0.438745	0.4962	0.304344	1.28011	-0.897074	TIPIN;HIST2H2AB;MCM5;ALDH1L2;LBR;HIST1H1C
HIF1A_21447827_ChIP-Seq_MCF7_Human	3/321	0.477378	0.538289	0.268984	1.05518	-0.653534	LDHA;TMEM88;SMC2
TP53_16413492_ChIP-PET_HCT116_Human	4/449	0.48716	0.546079	0.262744	0.818871	-0.495409	HELLS;RBL1;ADORA2B;MYBL1
IRF8-22096565_A_ChIP-ChIP_GC-B_Human	2/203	0.48652	0.546079	0.262744	1.10198	-0.666687	FAM111A;OAS3
STAT3_20064451_ChIP-Seq_CD4+T_Mouse	18/2204	0.503653	0.562906	0.249564	0.418621	-0.240558	HELLS;BLM;PCGF6;CCNF;RAB27A;KIF11;KIF22;IL1RL1;CENPF;ARL13B;INCENP;ADORA2B;NUF2;MCM3;MCM4;KNTC1;EZH2;TMPO
GATA2_21666600_ChIP-Seq_HMVEC_Human	7/837	0.508952	0.56716	0.246294	1.09008	-0.618201	PEX7;ARL13B;TMEM88;XRCC2;DHCR24;DTL;HIST1H4D
ETS2_20176728_ChIP-ChIP_TROPHOBLAST STEM CELLS_Mouse	2/215	0.516592	0.572884	0.241934	1.18051	-0.657631	PRPF4;SHMT1
TRIM28_21343339_ChIP-Seq_HEK293_Human	1/90	0.517103	0.572884	0.241934	1.82948	-1.01915	PBK
ESR1_21235772_ChIP-Seq_MCF-7_Human	2/228	0.547826	0.605156	0.218132	1.21422	-0.609863	GINS3;ELOVL6
MYCN_19997598_ChIP-ChIP_NEUROBLASTOMA_Human	2/234	0.561758	0.618748	0.208486	1.10504	-0.530483	TMEM97;TRIP13
CDX2_20551321_ChIP-Seq_CACO-2_Human	4/504	0.576896	0.633585	0.198195	1.09065	-0.49773	RBL1;ADORA2B;RBBP8;LBR
DNAJC2_21179169_ChIP-ChIP_NT2_Human	7/899	0.583705	0.639215	0.194353	1.42927	-0.63962	SGOL1;NUP107;CEP152;CENPM;FAM83D;FANCG;LMNB1
FOXP3_17237761_ChIP-ChIP_TREG_Mouse	2/257	0.612287	0.664774	0.177326	0.987104	-0.403042	RBL1;ENPP1
NFE2L2_20460467_ChIP-Seq_MEF_Mouse	8/1055	0.612292	0.664774	0.177326	1.78626	-0.729346	POLQ;SGOL2;MMD;CKAP2L;ZWINT;CDKN3;CBR3;HIST1H1C
NRF2_20460467_ChIP-Seq_MEF_Mouse	8/1055	0.612292	0.664774	0.177326	1.79682	-0.733655	POLQ;SGOL2;MMD;CKAP2L;ZWINT;CDKN3;CBR3;HIST1H1C
RCOR2_21632747_ChIP-Seq_MESC_Mouse	3/401	0.625465	0.677142	0.169321	1.22653	-0.478191	CDT1;PARP1;POLE
CDKN2AIP_20523734_ChIP-Seq_CORTICAL_Neurons	1/123	0.629267	0.679322	0.167924	1.65665	-0.640558	POLR3G
DMRT1_21621532_ChIP-ChIP_FETAL_Ovary	1/132	0.655062	0.705166	0.151709	1.6208	-0.56618	CKS1B
GBX2_23144817_ChIP-Seq_PC3_Human	2/286	0.669502	0.718675	0.143468	1.24302	-0.410627	KCNB2;DARS2
TCF3_18467660_ChIP-ChIP_MESC_Mouse	10/1388	0.677449	0.722817	0.140972	1.50211	-0.487583	BARD1;CCNE2;EXOSC8;DONSON;E2F1;SLC25A10;TTK;PDSS1;LBR;LMNB1
CHD7_19251738_ChIP-ChIP_MESC_Mouse	1/141	0.679067	0.722817	0.140972	1.58408	-0.514192	DONSON
ZNF217_24962896_ChIP-Seq_MCF7_Human	11/1522	0.678152	0.722817	0.140972	2.11543	-0.686667	SLC7A5;PRIM2;DEPDC1B;RFC3;BOD1;HIST1H2BL;FAM129A;ENPP1;CALM1;TMPO;RAD54B
EP300_20729851_ChIP-Seq_FORBRAIN MIDBRAIN LIMB HEART_Mouse	15/2093	0.707296	0.750761	0.124498	1.48749	-0.426416	BARD1;GAS2L3;MCM7;UBE2C;CDC6;AURKB;KIF18A;PRC1;FIGNL1;EXOSC9;PBK;HIST1H2BG;TMPO;REPS1;HIST1H1C
IKZF1_21737484_ChIP-ChIP_HCT116_Human	1/155	0.713139	0.754854	0.122137	1.59152	-0.447585	RRM2
ZNF274_21170338_ChIP-Seq_K562_Hela	2/327	0.738523	0.779552	0.108155	1.30534	-0.325076	TPX2;G2E3
CTNNB1_20615089_ChIP-ChIP_FETAL BRAIN_Human	4/637	0.75207	0.791653	0.101465	1.1393	-0.266176	MCM7;PLK1;ALKBH6;POLE
EED_16625203_ChIP-ChIP_MESC_Mouse	5/830	0.795807	0.835378	0.0781172	1.44849	-0.260542	ENPP1;HOXB2;HIST1H3B;PTHLH;HIST2H2BE
BMI1_23680149_ChIP-Seq_NPCS_Mouse	6/1056	0.85085	0.890697	0.0502698	1.83126	-0.211969	CHRNA5;NRIP3;HOXB2;RTTN;PTHLH;LRRCC1
VDR_23401126_ChIP-Seq_LCL-AND-THP1_Human	1/239	0.853808	0.891338	0.0499574	1.54247	-0.177432	C3ORF52
PHC1_16625203_ChIP-ChIP_MESC_Mouse	5/922	0.862401	0.897842	0.0468003	1.51849	-0.163634	GPSM2;CDCA3;HOXB2;DHCR24;PAICS
SUZ12_16625203_ChIP-ChIP_MESC_Mouse	7/1270	0.884151	0.917971	0.037171	1.67789	-0.143609	GPSM2;ENPP1;HOXB2;CDC6;HIST1H2BB;PTHLH;PHF19
EGR1_19032775_ChIP-ChIP_M12_Human	1/276	0.891405	0.92298	0.0348076	1.37602	-0.110284	SPC24
ESR1_22446102_ChIP-Seq_UTERI_Mouse	11/1916	0.902647	0.932081	0.0305465	1.59297	-0.112043	RFC5;MMD;USP1;HIST2H2AB;RBBP8;TFAM;CDC7;DHCR24;TTF2;MASTL;CDKN3
SUZ12_18974828_ChIP-Seq_MESC_Mouse	11/1934	0.908605	0.935691	0.0288676	2.3783	-0.158086	CHRNA5;ADORA2B;MMD;MBOAT1;PRR16;ENPP1;NRIP3;HOXB2;PTHLH;CBR3;SPC25
ERG_21242973_ChIP-ChIP_JURKAT_Human	1/321	0.924377	0.949361	0.0225688	1.48839	-0.0773466	ATAD2
JARID2_20064375_ChIP-Seq_MESC_Mouse	5/1117	0.945344	0.968277	0.0140003	1.9946	-0.0643	PRR16;ENPP1;HOXB2;TMEM171;PTHLH
CLOCK_20551151_ChIP-Seq_293T_Human	1/407	0.962165	0.982857	0.00750965	1.56368	-0.0270385	HIST1H1C
SUZ12_18555785_ChIP-Seq_MESC_Mouse	3/1058	0.99103	0.999999	3.64781e-07	1.82245	-1.53074e-06	PRR16;ENPP1;PTHLH
RNF2_18974828_ChIP-Seq_MESC_Mouse	4/1302	0.992997	0.999999	3.64781e-07	2.09451	-1.75926e-06	CHRNA5;ENPP1;HOXB2;PTHLH
EZH2_18974828_ChIP-Seq_MESC_Mouse	4/1302	0.992997	0.999999	3.64781e-07	2.10566	-1.76862e-06	CHRNA5;ENPP1;HOXB2;PTHLH
JARID2_20075857_ChIP-Seq_MESC_Mouse	3/1258	0.997605	0.999999	3.64781e-07	2.14728	-1.80359e-06	UBE2C;HOXB2;MFSD2A
SUZ12_18692474_ChIP-Seq_MESC_Mouse	8/1909	0.986232	0.999999	3.64781e-07	2.27109	-1.90757e-06	CHRNA5;ADORA2B;PRR16;ENPP1;NRIP3;HOXB2;PTHLH;PHF19
TRIM28_17542650_ChIP-ChIP_NTERA2_Human	8/3568	0.999999	0.999999	3.64781e-07	3.16496	-2.65837e-06	PARP1;XRCC2;E2F1;MCM5;KIF2C;AP1S3;SKP2;LBR
MTF2_20144788_ChIP-Seq_MESC_Mouse	13/2981	0.995307	0.999999	3.64781e-07	3.56992	-2.99851e-06	CHRNA5;DONSON;MBOAT1;TMEM171;PTPDC1;APOLD1;PTHLH;PRR16;ENPP1;NRIP3;HOXB2;PHF19;CBR3
SUZ12_20075857_ChIP-Seq_MESC_Mouse	24/4356	0.982798	0.999999	3.64781e-07	5.46264	-4.58828e-06	CHRNA5;FAM129A;DONSON;MBOAT1;TMEM171;ALDH1L2;PTPDC1;APOLD1;PTHLH;CCNA1;CDCP1;ADORA2B;PRR16;ENPP1;NRIP3;HIST3H2BB;HOXB2;FAM83D;CALM1;E2F8;PHF19;RIBC2;MFSD2A;CBR3

## Sheet: D1 0,5 Gy UP
Term	Overlap	P-value	Adjusted P-value	Negative log10 adjusted p-value	Z-score	Combined Score	Genes
TP53_22127205_ChIP-Seq_IMR90_Human	3/975	0.000158761	0.0282594	1.54884	-2.01523	7.18697	CCNG1;MDM2;SPATA18
SOX2_21211035_ChIP-Seq_LN229_Gbm	4/3420	0.000338357	0.0301137	1.52124	-1.3482	4.72244	CCNG1;MDM2;SPATA18;SKAP2
MYC_19079543_ChIP-ChIP_MESC_Mouse	3/1458	0.000517809	0.0307234	1.51253	-2.12591	7.40398	CCNG1;MDM2;ENO1
TCFCP2L1_18555785_ChIP-Seq_MESC_Mouse	3/1987	0.00127657	0.0366538	1.43588	-1.59902	5.28675	CCNG1;MDM2;ENO1
OLIG2_26023283_ChIP-Seq_AINV15_Mouse	3/2000	0.00130096	0.0366538	1.43588	-1.37419	4.5434	TNFSF4;MDM2;SKAP2
MNX1_26342078_ChIP-Seq_MIN6-4N_Mouse	3/2000	0.00130096	0.0366538	1.43588	-1.36582	4.51574	TNFSF4;CCNG1;MDM2
DMRT1_23473982_ChIP-Seq_TESTES_Mouse	3/2072	0.00144144	0.0366538	1.43588	-1.33598	4.41706	TNFSF4;ENO1;SPATA18
MITF_21258399_ChIP-Seq_MELANOMA_Human	4/5578	0.00221419	0.0492657	1.30746	-0.585514	1.76271	TNFSF4;CCNG1;ENO1;SKAP2
TP63_17297297_ChIP-ChIP_HaCaT_Human	1/40	0.00508936	0.070773	1.15013	-3.55333	9.41021	MDM2
NANOG_16518401_ChIP-PET_MESC_Mouse	3/3520	0.00658058	0.070773	1.15013	-3.49901	9.26635	TNFSF4;MDM2;ENO1
CIITA_18437201_ChIP-ChIP_Raji B and iDC_Human	1/59	0.00744052	0.070773	1.15013	-3.41763	9.05084	ENO1
TP53_18474530_ChIP-ChIP_U2OS_Human	2/827	0.00422683	0.070773	1.15013	-2.07031	5.48275	MDM2;SPATA18
CTBP2_25329375_ChIP-Seq_LNCAP_Human	2/1053	0.00676165	0.070773	1.15013	-1.86962	4.95126	CCNG1;ENO1
TP53_20018659_ChIP-ChIP_R1E_Mouse	2/1122	0.00764598	0.070773	1.15013	-1.86801	4.94702	CCNG1;MDM2
CTBP1_25329375_ChIP-Seq_LNCAP_Human	2/1145	0.00795202	0.070773	1.15013	-1.65092	4.37209	CCNG1;ENO1
TP53_23651856_ChIP-Seq_MEF_Mouse	3/3193	0.00499165	0.070773	1.15013	-1.01067	2.67655	CCNG1;MDM2;SPATA18
PPARD_21283829_ChIP-Seq_MYOFIBROBLAST_Human	3/3447	0.00620192	0.070773	1.15013	-0.951619	2.52015	TNFSF4;ENO1;SKAP2
PPARG_20887899_ChIP-Seq_3T3-L1 PREADIPOCYTE _Mouse	3/3565	0.00682101	0.070773	1.15013	-0.870115	2.30431	MDM2;ENO1;SPATA18
TP63_23658742_ChIP-Seq_EP156T_Human	3/3652	0.00730118	0.070773	1.15013	-0.814007	2.15572	ENO1;SPATA18;SKAP2
FOXP1_21924763_ChIP-Seq_HESC_Human	3/3724	0.00771404	0.070773	1.15013	-0.62722	1.66105	MDM2;SPATA18;SKAP2
RELA_24523406_ChIP-Seq_FIBROSARCOMA_Human	2/1182	0.00845607	0.0716753	1.14463	-1.46142	3.85173	CCNG1;ENO1
EKLF_21900194_ChIP-Seq_ERYTHROCYTE_Mouse	2/1239	0.00926068	0.0749273	1.12536	-1.41093	3.65606	CCNG1;ENO1
TRIM28_21343339_ChIP-Seq_HEK293_Human	1/90	0.0112667	0.0835612	1.078	-2.99799	7.44155	SPATA18
TCF3_18692474_ChIP-Seq_MESC_Mouse	2/1351	0.0109397	0.0835612	1.078	-1.88933	4.68965	MDM2;ENO1
SMAD3_21741376_ChIP-Seq_HESC_Human	2/1460	0.0126964	0.0892165	1.04955	-2.10626	5.09018	TNFSF4;CCNG1
ZFP42_18358816_ChIP-ChIP_MESC_Mouse	2/1480	0.0130316	0.0892165	1.04955	-1.73462	4.19205	TNFSF4;ENO1
TTF2_22483619_ChIP-Seq_HELA_Human	2/1512	0.0135763	0.0895031	1.04816	-1.34198	3.23885	CCNG1;ENO1
TRP63_18441228_ChIP-ChIP_KERATINOCYTES_Mouse	1/143	0.0177797	0.0913781	1.03916	-3.14065	7.51479	MDM2
TP63_19390658_ChIP-ChIP_HaCaT_Human	1/179	0.0221832	0.0913781	1.03916	-2.51532	6.01854	ENO1
ESR1_22446102_ChIP-Seq_UTERI_Mouse	2/1916	0.0213032	0.0913781	1.03916	-2.20733	5.28159	ENO1;SKAP2
EOMES_20176728_ChIP-ChIP_TROPHOBLAST STEM CELLS_Mouse	2/1744	0.0178241	0.0913781	1.03916	-1.57758	3.77476	MDM2;ENO1
SOX17_20123909_ChIP-Seq_XEN_Mouse	2/1947	0.0219593	0.0913781	1.03916	-1.40772	3.36832	ENO1;SKAP2
SMAD2_18955504_ChIP-ChIP_HaCaT_Human	2/1936	0.0217255	0.0913781	1.03916	-1.37038	3.27899	MDM2;SKAP2
SMAD3_18955504_ChIP-ChIP_HaCaT_Human	2/1936	0.0217255	0.0913781	1.03916	-1.35946	3.25285	MDM2;SKAP2
DACH1_20351289_ChIP-Seq_MDA-MB-231_Human	2/1698	0.0169407	0.0913781	1.03916	-1.32833	3.17837	ENO1;SKAP2
SPI1_20176806_ChIP-Seq_THIOMACROPHAGE_Mouse	2/1654	0.0161146	0.0913781	1.03916	-1.28036	3.06358	TNFSF4;CCNG1
FOXM1_26100407__CHIP-SEQ_Hek293 flp-in	2/1934	0.0216831	0.0913781	1.03916	-1.17403	2.80916	MDM2;ENO1
KLF5_25053715_ChIP-Seq_YYC3_Human	2/2000	0.0231012	0.0913781	1.03916	-1.11707	2.67287	MDM2;ENO1
CEBPA_26348894_ChIP-Seq_LIVER_Mouse	2/2000	0.0231012	0.0913781	1.03916	-1.03709	2.48149	TNFSF4;ENO1
HOXB7_26014856_ChIP-Seq_BT474_Human	2/2000	0.0231012	0.0913781	1.03916	-1.0352	2.47697	TNFSF4;MDM2
ELK3_25401928_ChIP-Seq_HUVEC_Human	2/2000	0.0231012	0.0913781	1.03916	-1.00899	2.41426	TNFSF4;ENO1
FOXO3_22982991_ChIP-Seq_MACROPHAGES_Mouse	2/2000	0.0231012	0.0913781	1.03916	-0.988369	2.36492	CCNG1;SKAP2
GATA6_25053715_ChIP-Seq_YYC3_Human	2/2000	0.0231012	0.0913781	1.03916	-0.9874	2.3626	MDM2;ENO1
NCOR1_26117541_ChIP-Seq_K562_Human	2/2000	0.0231012	0.0913781	1.03916	-0.98521	2.35736	MDM2;ENO1
FOXA1_25552417_ChIP-Seq_VCAP_Human	2/2000	0.0231012	0.0913781	1.03916	-0.968683	2.31782	MDM2;ENO1
HOXD13_18407260_ChIP-ChIP_invivo in developing limbs_Mouse	1/196	0.0242569	0.0918667	1.03684	-3.06029	7.30619	CCNG1
RAD21_21589869_ChIP-Seq_MESC_Mouse	2/2036	0.0238913	0.0918667	1.03684	-0.879886	2.10066	TNFSF4;SKAP2
CREM_20920259_ChIP-Seq_GC1-SPG_Mouse	3/5776	0.0259726	0.096315	1.01631	0.491952	-1.15123	MDM2;SPATA18;SKAP2
ESR1_20079471_ChIP-ChIP_T-47D_Human	1/216	0.0266919	0.0969624	1.0134	-2.57579	6.01042	MDM2
STAT3_20064451_ChIP-Seq_CD4+T_Mouse	2/2204	0.0277301	0.0976931	1.01014	-5.03879	11.7198	TNFSF4;SKAP2
VDR_20736230_ChIP-Seq_LYMPHOBLASTOID_Human	1/230	0.0283934	0.0976931	1.01014	-2.33629	5.43404	TNFSF4
MYBL2_22936984_ChIP-ChIP_MESC_Mouse	2/2250	0.0288241	0.0976931	1.01014	-1.45113	3.37522	CCNG1;SKAP2
MYCN_18555785_ChIP-Seq_MESC_Mouse	2/2261	0.0290884	0.0976931	1.01014	-1.06376	2.47424	CCNG1;ENO1
SCL_19346495_ChIP-Seq_HPC-7_Human	1/252	0.0310621	0.100528	0.997712	-2.34265	5.3818	SKAP2
BRD4_25478319_ChIP-Seq_HGPS_Human	2/2326	0.0306712	0.100528	0.997712	-0.702939	1.61487	TNFSF4;ENO1
KLF4_18555785_ChIP-Seq_MESC_Mouse	2/2444	0.0336354	0.106641	0.972074	-1.0016	2.24187	ENO1;SKAP2
SMAD4_21799915_ChIP-Seq_A2780_Human	2/2464	0.0341492	0.106641	0.972074	-0.572123	1.28057	SPATA18;SKAP2
SMARCA4_23332759_ChIP-Seq_OLIGODENDROCYTES_Mouse	2/2522	0.0356578	0.109433	0.960853	-0.73423	1.62444	MDM2;ENO1
HIF1A_21447827_ChIP-Seq_MCF7_Human	1/321	0.0393926	0.118845	0.925018	-2.2173	4.72271	ENO1
NANOG_18700969_ChIP-ChIP_MESC_Mouse	1/344	0.0421561	0.123013	0.910049	-2.84989	5.97186	ENO1
SMAD4_21741376_ChIP-Seq_HESC_Human	2/2738	0.0415134	0.123013	0.910049	-1.29601	2.71575	CCNG1;ENO1
E2F4_21247883_ChIP-Seq_LYMPHOBLASTOID_Human	2/2998	0.0490398	0.140792	0.851423	-0.437618	0.857939	MDM2;ENO1
CUX1_19635798_ChIP-ChIP_MULTIPLE HUMAN CANCER TYPES_Human	2/3052	0.050666	0.140915	0.851043	-2.26963	4.44756	TNFSF4;CCNG1
NANOG_18692474_ChIP-Seq_MESC_Mouse	2/3052	0.050666	0.140915	0.851043	-0.737374	1.44496	MDM2;ENO1
TP53_16413492_ChIP-PET_HCT116_Human	1/449	0.0546882	0.149762	0.8246	-2.90098	5.50812	ENO1
ASH2L_23239880_ChIP-Seq_MESC_Mouse	2/3336	0.0595607	0.160633	0.794164	-0.225551	0.412449	ENO1;SKAP2
MYC_18358816_ChIP-ChIP_MESC_Mouse	2/3413	0.0620683	0.163333	0.786926	-0.720849	1.30615	CCNG1;ENO1
RUNX2_22187159_ChIP-Seq_PCA_Human	2/3423	0.0623968	0.163333	0.786926	-0.288676	0.523071	ENO1;SPATA18
WT1_25993318_ChIP-Seq_PODOCYTE_Human	2/3464	0.063751	0.164459	0.783942	-0.111752	0.201722	ENO1;SKAP2
POU5F1_18700969_ChIP-ChIP_MESC_Mouse	1/567	0.0686085	0.173474	0.760766	-2.61453	4.57994	ENO1
STAT3_1855785_ChIP-Seq_MESC_Mouse	1/572	0.0691946	0.173474	0.760766	-1.86738	3.27114	SKAP2
NUCKS1_24931609_ChIP-Seq_HEPATOCYTES_Mouse	1/588	0.0710679	0.175696	0.755239	-1.35639	2.35876	MDM2
KDM5B_21448134_ChIP-Seq_MESC_Mouse	2/3724	0.0725925	0.177006	0.752011	0.100623	-0.174237	CCNG1;MDM2
CTNNB1_20615089_ChIP-ChIP_FETAL BRAIN_Human	1/637	0.0767853	0.182019	0.739883	-2.35225	4.0074	MDM2
TCF7L2_21901280_ChIP-Seq_H4IIE_Rat	1/645	0.077716	0.182019	0.739883	-1.66439	2.83552	ENO1
TCF4_23295773_ChIP-Seq_U87_Human	2/3812	0.0756815	0.182019	0.739883	-0.0368889	0.0628456	TNFSF4;SKAP2
E2F1_18555785_ChIP-Seq_MESC_Mouse	2/4172	0.0887991	0.205276	0.687662	-0.204383	0.32362	ENO1;SKAP2
DCP1A_22483619_ChIP-Seq_HELA_Human	1/759	0.0908933	0.207423	0.683143	-1.28662	2.02384	ENO1
SOX2_18358816_ChIP-ChIP_MESC_Mouse	1/785	0.0938766	0.208875	0.680113	-1.50493	2.35674	ENO1
SIN3B_21632747_ChIP-Seq_MESC_Mouse	2/4302	0.0937171	0.208875	0.680113	0.445898	-0.698283	MDM2;ENO1
ASXL1_24218140_ChIP-Seq_BMDM_Mouse	1/807	0.0963945	0.209495	0.678827	-1.49287	2.33343	MDM2
TFEB_21752829_ChIP-Seq_HELA_Human	1/808	0.0965089	0.209495	0.678827	-1.20189	1.87863	SKAP2
CHD1_19587682_ChIP-ChIP_MESC_Mouse	1/843	0.100502	0.210463	0.676823	-1.4104	2.19804	CCNG1
NANOG_21062744_ChIP-ChIP_HESC_Human	1/840	0.100161	0.210463	0.676823	-1.36062	2.12046	ENO1
PPARG_20176806_ChIP-Seq_THIOMACROPHAGE_Mouse	1/837	0.0998187	0.210463	0.676823	-1.13825	1.77389	TNFSF4
SOX2_19030024_ChIP-ChIP_MESC_Mouse	1/863	0.102778	0.212726	0.67218	-1.3934	2.15664	SKAP2
TAF7L_23326641_ChIP-Seq_C3H10T1-2_Mouse	1/912	0.108332	0.221181	0.655252	-1.90349	2.87193	ENO1
EOMES_21245162_ChIP-Seq_HESC_Human	1/932	0.110591	0.221181	0.655252	-1.04974	1.58381	ENO1
FOXM1_25889361_ChIP-Seq_OE33 AND U2OS_Human	1/932	0.110591	0.221181	0.655252	-0.971367	1.46557	MDM2
TBP_23326641_ChIP-Seq_C3H10T1-2_Mouse	1/1057	0.1246	0.223967	0.649816	-1.8106	2.70912	SPATA18
RUNX1_17652178_ChIP-ChIP_JURKAT_Human	1/1003	0.118571	0.223967	0.649816	-1.58645	2.37374	TNFSF4
SALL4_18804426ESC_ChIP-ChIP_MESC_Mouse	1/1062	0.125157	0.223967	0.649816	-1.3447	2.01201	ENO1
TBX3_20139965_ChIP-Seq_MESC_Mouse	1/1068	0.125824	0.223967	0.649816	-1.1682	1.74792	MDM2
ELF1_20517297_ChIP-Seq_JURKAT_Human	1/1020	0.120473	0.223967	0.649816	-1.0018	1.49894	CCNG1
PRDM5_23873026_ChIP-Seq_MEF_Mouse	1/1029	0.121478	0.223967	0.649816	-0.96712	1.44706	SKAP2
BMI1_23680149_ChIP-Seq_NPCS_Mouse	1/1056	0.124489	0.223967	0.649816	-0.957026	1.43195	SPATA18
NFE2L2_20460467_ChIP-Seq_MEF_Mouse	1/1055	0.124378	0.223967	0.649816	-0.939118	1.40516	MDM2
NRF2_20460467_ChIP-Seq_MEF_Mouse	1/1055	0.124378	0.223967	0.649816	-0.928553	1.38935	MDM2
ERG_20517297_ChIP-Seq_VCAP_Human	1/1062	0.125157	0.223967	0.649816	-0.887944	1.32859	MDM2
RUNX1_21571218_ChIP-Seq_MEGAKARYOCYTES_Human	2/5071	0.124575	0.223967	0.649816	1.2038	-1.8012	MDM2;ENO1
SMARCA4_20176728_ChIP-ChIP_TROPHOBLAST STEM CELLS_Mouse	1/1118	0.13137	0.231523	0.635405	-1.11526	1.63171	ENO1
E2F1_21310950_ChIP-Seq_MCF7_Human	1/1145	0.134352	0.232182	0.634172	-1.05225	1.53654	MDM2
KLF1_20508144_ChIP-Seq_FETAL-LIVER-ERYTHROID_Mouse	1/1144	0.134242	0.232182	0.634172	-0.810683	1.18379	CCNG1
STAT5_23275557_ChIP-Seq_MAMMARY-EPITHELIUM_Mouse	1/1197	0.140072	0.239739	0.620261	-0.695841	0.993802	MDM2
JARID2_20075857_ChIP-Seq_MESC_Mouse	1/1258	0.146742	0.248763	0.604215	-0.694795	0.966637	SPATA18
BACH1_22875853_ChIP-PCR_HELA AND SCP4_Human	1/1352	0.156936	0.26107	0.583242	-0.798989	1.07301	MDM2
TP53_22573176_ChIP-Seq_HFKS_Human	1/1348	0.156504	0.26107	0.583242	-0.711661	0.955736	SKAP2
SALL4_22934838_ChIP-ChIP_CD34+_Human	1/1419	0.164139	0.263214	0.579691	-0.9677	1.29167	TNFSF4
MYC_20876797_ChIP-ChIP_MEDULLOBLASTOMA_Human	1/1406	0.162745	0.263214	0.579691	-0.859165	1.1468	TNFSF4
FOXP3_21729870_ChIP-Seq_TREG_Human	1/1404	0.162531	0.263214	0.579691	-0.515051	0.687484	MDM2
SOX9_24532713_ChIP-Seq_HFSC_Mouse	1/1384	0.160383	0.263214	0.579691	-0.44265	0.590843	ENO1
POU5F1_16518401_ChIP-PET_MESC_Mouse	1/1550	0.178075	0.26453	0.577526	-1.81654	2.41564	ENO1
NANOG_16153702_ChIP-ChIP_HESC_Human	1/1686	0.192338	0.26453	0.577526	-1.39064	1.84927	MDM2
SPI1_22096565_ChIP-ChIP_GC-B_Mouse	1/1676	0.191297	0.26453	0.577526	-0.949546	1.26271	CCNG1
HOXB4_20404135_ChIP-ChIP_EML_Mouse	1/1824	0.206599	0.26453	0.577526	-0.752294	1.0004	CCNG1
CNOT3_19339689_ChIP-ChIP_MESC_Mouse	1/1547	0.177758	0.26453	0.577526	-0.700181	0.931103	ENO1
NR0B1_18358816_ChIP-ChIP_MESC_Mouse	1/1691	0.192859	0.26453	0.577526	-0.655852	0.872153	ENO1
KLF4_19030024_ChIP-ChIP_MESC_Mouse	1/1502	0.172992	0.26453	0.577526	-0.645458	0.858331	ENO1
POU3F2_20337985_ChIP-ChIP_501MEL_Human	1/1702	0.194003	0.26453	0.577526	-0.608727	0.809487	CCNG1
KLF4_18358816_ChIP-ChIP_MESC_Mouse	1/1700	0.193795	0.26453	0.577526	-0.59035	0.785048	ENO1
WT1_20215353_ChIP-ChIP_NEPHRON PROGENITOR_Mouse	1/1663	0.189941	0.26453	0.577526	-0.528413	0.702684	SKAP2
ZNF217_24962896_ChIP-Seq_MCF7_Human	1/1522	0.175113	0.26453	0.577526	-0.506486	0.673526	ENO1
NANOG_18347094_ChIP-ChIP_MESC_Mouse	1/1908	0.215177	0.26453	0.577526	-0.43719	0.581377	ENO1
YY1_23942234_ChIP-Seq_MYOBLASTS AND MYOTUBES_Mouse	1/1466	0.169162	0.26453	0.577526	-0.39682	0.527692	SKAP2
TCF7_22412390_ChIP-Seq_EML_Mouse	1/1529	0.175854	0.26453	0.577526	-0.334911	0.445365	ENO1
ZFP281_18757296_ChIP-ChIP_E14_Mouse	1/2004	0.224885	0.26453	0.577526	-0.25614	0.340616	ENO1
SCL_21571218_ChIP-Seq_MEGAKARYOCYTES_Human	1/1784	0.202488	0.26453	0.577526	-0.245513	0.326484	CCNG1
AR_25329375_ChIP-Seq_VCAP_Human	1/1906	0.214974	0.26453	0.577526	-0.24161	0.321293	MDM2
GATA1_19941827_ChIP-Seq_MEL_Mouse	1/1834	0.207625	0.26453	0.577526	-0.240416	0.319706	ENO1
RUNX1_22412390_ChIP-Seq_EML_Mouse	1/1770	0.201044	0.26453	0.577526	-0.153318	0.203882	ENO1
TET1_21451524_ChIP-Seq_MESC_Mouse	1/1839	0.208137	0.26453	0.577526	-0.0262278	0.0348778	SKAP2
MECOM_23826213_ChIP-Seq_KASUMI_Mouse	1/1951	0.219538	0.26453	0.577526	-0.00255179	0.00339337	SKAP2
BCL6_25482012_ChIP-Seq_CML-JURL-MK1_Human	1/2000	0.224482	0.26453	0.577526	0.000845453	-0.00112429	SKAP2
KLF5_20875108_ChIP-Seq_MESC_Mouse	1/2000	0.224482	0.26453	0.577526	0.00489198	-0.00650537	TNFSF4
PRDM14_21183938_ChIP-Seq_MESC_Mouse	1/1944	0.218829	0.26453	0.577526	0.0280902	-0.0373544	SKAP2
CEBPB_24764292_ChIP-Seq_MC3T3_Mouse	1/2000	0.224482	0.26453	0.577526	0.0644436	-0.0856973	SKAP2
JUND_26020271_ChIP-Seq_SMOOTH MUSCLE_Human	1/2000	0.224482	0.26453	0.577526	0.0924206	-0.122901	ENO1
TCF21_26020271_ChIP-Seq_SMOOTH MUSCLE_Human	1/2000	0.224482	0.26453	0.577526	0.0937174	-0.124626	TNFSF4
TET1_21490601_ChIP-Seq_MESC_Mouse	1/1994	0.223878	0.26453	0.577526	0.100699	-0.133909	SKAP2
RARB_24833708_ChIP-Seq_LIVER_Mouse	1/2000	0.224482	0.26453	0.577526	0.100984	-0.134289	MDM2
POU3F1_26484290_ChIP-Seq_ESC_Mouse	1/2000	0.224482	0.26453	0.577526	0.111527	-0.148308	TNFSF4
NEUROD2_26341353_ChIP-Seq_CORTEX_Mouse	1/2000	0.224482	0.26453	0.577526	0.117684	-0.156496	MDM2
MEIS1_26253404_ChIP-Seq_OPTIC CUPS_Mouse	1/2000	0.224482	0.26453	0.577526	0.11872	-0.157874	SKAP2
JUN_26020271_ChIP-Seq_SMOOTH MUSCLE_Human	1/2000	0.224482	0.26453	0.577526	0.121478	-0.161541	ENO1
STAT3_18555785_ChIP-Seq_MESC_Mouse	1/1997	0.224181	0.26453	0.577526	0.12578	-0.167263	SKAP2
GATA4_25053715_ChIP-Seq_YYC3_Human	1/2000	0.224482	0.26453	0.577526	0.136928	-0.182088	CCNG1
RARA_24833708_ChIP-Seq_LIVER_Mouse	1/2000	0.224482	0.26453	0.577526	0.156157	-0.207658	MDM2
SPI1_22790984_ChIP-Seq_ERYTHROLEUKEMIA_Mouse	1/1962	0.22065	0.26453	0.577526	0.165833	-0.220525	CCNG1
HOXC9_25013753_ChIP-Seq_NEUROBLASTOMA BE2-C_Human	1/2014	0.22589	0.26453	0.577526	0.178674	-0.237602	CCNG1
RUNX2_24764292_ChIP-Seq_MC3T3_Mouse	1/2000	0.224482	0.26453	0.577526	0.206086	-0.274054	MDM2
FOXO1_25302145_ChIP-Seq_T-LYMPHOCYTE_Mouse	1/2000	0.224482	0.26453	0.577526	0.245204	-0.326072	SKAP2
HNF4A_19822575_ChIP-Seq_HepG2_Human	2/6083	0.169049	0.26453	0.577526	2.3492	-3.12397	TNFSF4;SKAP2
GATA4_21415370_ChIP-Seq_HL-1_Mouse	1/2039	0.228399	0.26492	0.576885	-0.403191	0.535569	CCNG1
AR_20517297_ChIP-Seq_VCAP_Human	1/2047	0.229201	0.26492	0.576885	0.167653	-0.222698	MDM2
POU5F1_18347094_ChIP-ChIP_MESC_Mouse	1/2109	0.235388	0.270317	0.568127	-0.0576206	0.075377	ENO1
ATF3_23680149_ChIP-Seq_GBM1-GSC_Human	1/2189	0.243311	0.277624	0.556543	0.281994	-0.361372	ENO1
TCF3_18347094_ChIP-ChIP_MESC_Mouse	1/2221	0.246461	0.278765	0.554762	-0.0315468	0.0402975	ENO1
VDR_23849224_ChIP-Seq_CD4+_Human	1/2231	0.247443	0.278765	0.554762	0.367312	-0.469199	MDM2
PBX1_22567123_ChIP-ChIP_OVCAR3_Human	1/2299	0.254093	0.284457	0.545984	-0.240737	0.302649	TNFSF4
SETDB1_19884257_ChIP-Seq_MESC_Mouse	1/2353	0.259339	0.284896	0.545314	0.307803	-0.386487	SKAP2
YAP1_20516196_ChIP-Seq_MESC_Mouse	1/2329	0.257011	0.284896	0.545314	0.479577	-0.602172	SKAP2
REST_21632747_ChIP-Seq_MESC_Mouse	1/2339	0.257982	0.284896	0.545314	0.603066	-0.75723	SPATA18
SFPI1_20887958_ChIP-Seq_HPC-7_Mouse	1/2369	0.260888	0.284896	0.545314	0.635356	-0.797774	ENO1
GATA1_21571218_ChIP-Seq_MEGAKARYOCYTES_Human	1/2601	0.283039	0.3072	0.512578	0.613494	-0.72408	CCNG1
GABP_19822575_ChIP-Seq_HepG2_Human	1/2639	0.286613	0.309195	0.509767	0.618836	-0.726379	ENO1
RCOR3_21632747_ChIP-Seq_MESC_Mouse	1/2851	0.306286	0.328427	0.483561	0.970935	-1.08108	SPATA18
MYC_19915707_ChIP-ChIP_AK7_Human	1/2979	0.317943	0.336869	0.472539	-0.146176	0.159048	CCNG1
FOXA2_19822575_ChIP-Seq_HepG2_Human	1/2968	0.316948	0.336869	0.472539	0.927834	-1.00954	ENO1
CREB1_20920259_ChIP-Seq_GC1-SPG_Mouse	1/3057	0.324967	0.342273	0.465628	1.04243	-1.11764	CCNG1
STAT3_23295773_ChIP-Seq_U87_Human	1/3165	0.334592	0.350337	0.455514	1.06368	-1.11565	SKAP2
SPI1_23547873_ChIP-Seq_NB4_Human	1/3198	0.33751	0.351326	0.45429	1.33525	-1.39672	CCNG1
ZFX_18555785_ChIP-Seq_MESC_Mouse	1/3249	0.341999	0.353929	0.451084	0.60917	-0.63272	MDM2
SOX2_18692474_ChIP-Seq_MESC_Mouse	1/3319	0.348118	0.35818	0.445899	0.54045	-0.554891	ENO1
MYC_19030024_ChIP-ChIP_MESC_Mouse	1/3868	0.394491	0.403559	0.394093	0.997949	-0.905571	ENO1
POU5F1_18692474_ChIP-Seq_MESC_Mouse	1/4232	0.423694	0.428509	0.36804	1.02943	-0.872386	ENO1
TP63_22573176_ChIP-Seq_HFKS_Human	1/4229	0.423458	0.428509	0.36804	1.6941	-1.43566	TNFSF4
SUZ12_20075857_ChIP-Seq_MESC_Mouse	1/4356	0.43337	0.435819	0.360694	2.12848	-1.76776	SPATA18
FLI1_21571218_ChIP-Seq_MEGAKARYOCYTES_Human	1/5834	0.538671	0.538671	0.268676	3.50004	-2.1653	ENO1

## Sheet: D1 0,5 Gy Down
Term	Overlap	P-value	Adjusted P-value	Negative log10 adjusted p-value	Z-score	Combined Score	Genes
FOXM1_25889361_ChIP-Seq_OE33 AND U2OS_Human	87/932	2.78738e-110	9.8952e-108	107.005	-1.85685	457.503	TOP2A;GPSM2;CCNF;KIF14;HJURP;BUB1B;KIF11;FOXM1;MKI67;KIF15;LMNB1;CDC20;SGOL2;SGOL1;NUF2;PBK;NUSAP1;NEK2;OIP5;TK1;GTSE1;ZNF367;DLGAP5;CEP55;BORA;CKAP2L;H2AFX;KIF23;CDC25C;CIT;CCNA2;ASPM;ESPL1;KIFC1;DEPDC1;BIRC5;KIF2C;FAM64A;KIF20A;KIF20B;DTL;PRR11;ASF1B;DTYMK;CDCA2;CDCA3;UHRF1;TROAP;NCAPG;CDCA8;TTK;HMMR;SKA3;IQGAP3;NCAPH;AURKB;KIAA1524;CCNB2;BRIP1;CCNB1;ECT2;FAM83D;BUB1;E2F7;GINS1;CCDC18;STIL;C5OR…
FOXM1_23109430_ChIP-Seq_U2OS_Human	55/267	1.29427e-83	2.29733e-81	80.6388	-2.89954	538.38	TOP2A;ARHGAP11A;GPSM2;CCNF;KIF14;HJURP;KIF11;MKI67;LMNB1;CDC20;SGOL1;NUF2;NUSAP1;NEK2;CEP55;DLGAP5;CKAP2L;H2AFX;KIF23;CIT;CCNA2;ASPM;ESPL1;KIFC1;DEPDC1;FAM64A;KIF2C;KIF20A;KIF20B;DTYMK;CDCA2;TROAP;CDCA8;TTK;HMMR;NCAPH;AURKB;CCNB2;BRIP1;CCNB1;ECT2;FAM83D;SPAG5;PLK1;TPX2;CENPF;KIF18A;KIF18B;UBE2S;PRC1;ANP32E;CDK1;NCAPD2;CDKN3;SPC25
E2F4_17652178_ChIP-ChIP_JURKAT_Human	66/1002	3.19609e-71	3.78204e-69	68.4223	-3.03667	478.421	TOP2A;MCM8;ZWILCH;CASC5;BUB1B;KIF11;FOXM1;MKI67;KIF15;LMNB1;SGOL2;SGOL1;EXO1;PBK;NUSAP1;NEK2;GTSE1;H2AFX;ESCO2;CDC25C;CIT;CCNA2;ASPM;ESPL1;KIFC1;FANCD2;BIRC5;MCM4;KIF2C;KIF20A;DTL;PRR11;ASF1B;HIST1H2BM;CDCA2;RNASEH2A;CDCA3;TROAP;CDCA8;TTK;HMMR;IQGAP3;AURKB;KIAA1524;CCNB2;BRIP1;CCNB1;BUB1;POLQ;STIL;SPAG5;PLK1;CDC7;CDC6;SHCBP1;ANLN;TPX2;CENPF;KIF18A;KIAA0101;UBE2S;KIF4A;SASS6;ANP32E;TRIP13;MAD2L1
KDM5B_21448134_ChIP-Seq_MESC_Mouse	73/3724	1.22209e-43	1.0846e-41	40.9647	-0.923572	87.1157	ARHGAP11A;TOP2A;GPSM2;MCM8;ZWILCH;NCAPG2;CCNF;HJURP;KIF14;CASC5;BUB1B;KIF11;MKI67;LMNB1;SMC2;KIF15;SGOL2;SGOL1;NUSAP1;PBK;DLGAP5;CKAP2L;KIF23;ESCO2;KIF22;CCNA2;ASPM;MELK;ESPL1;FANCD2;MCM4;BIRC5;KIF2C;MNS1;KIF20A;KIF20B;DTL;PRR11;ASF1B;CDCA2;CDCA8;NCAPG;TTK;HMMR;TYMS;NCAPH;AURKB;CCNB2;CCNB1;CDC45;ECT2;BUB1;LDLR;RIBC2;CEP78;FANCI;SPAG5;CDC7;CDC6;NDC80;TPX2;CENPE;ANLN;CENPF;KIF18A;KIF18B;CENPI;PRC1;…
MYBL2_22936984_ChIP-ChIP_MESC_Mouse	52/2250	6.22956e-33	4.42299e-31	30.3543	-1.96863	137.594	TOP2A;ARHGAP11A;CASC5;BUB1B;KIF11;FOXM1;SMC2;KIF15;CDC20;SGOL2;SGOL1;NUF2;NUSAP1;OIP5;MYBL2;TK1;GTSE1;HIST1H2AB;CKAP2L;H2AFX;KIF23;KIF22;CDC25C;CIT;FANCD2;KIF2C;KIF20A;PRR11;ASF1B;HIST1H2BM;CDCA2;CDCA3;TROAP;CDCA8;HMMR;AURKB;CCNB2;CCNB1;ECT2;E2F7;PLK1;NDC80;CENPE;TPX2;ANLN;KIF18A;CENPH;PRC1;SASS6;ANP32E;NCAPD2;SPC25
E2F4_21247883_ChIP-Seq_LYMPHOBLASTOID_Human	56/2998	4.80758e-31	2.84448e-29	28.546	-1.13961	74.9062	ARHGAP11A;GPSM2;ZWILCH;CCNF;KIF14;CASC5;BUB1B;KIF11;MKI67;FOXM1;CDC20;EXO1;NUF2;NUSAP1;NEK2;OIP5;DLGAP5;CEP55;H2AFX;KIF23;CIT;ASPM;ESPL1;DEPDC1;KIF2C;FAM64A;MNS1;KIF20B;DTL;CDCA3;TROAP;CDCA8;IQGAP3;AURKB;CCNB2;E2F7;FANCI;GINS2;CDT1;CCDC18;STIL;SPAG5;PLK1;CDC7;SHCBP1;FAM111B;CENPF;KIF18A;DIAPH3;KIAA0101;PRC1;UBE2T;SASS6;ANP32E;NCAPD2;CDKN3
MYC_18358816_ChIP-ChIP_MESC_Mouse	55/3413	2.68434e-27	1.36135e-25	24.866	-1.40018	80.1689	ARHGAP11A;TOP2A;MCM8;ZWILCH;CCNF;BUB1B;KIF11;KIF15;CDC20;SGOL2;EXO1;NUSAP1;NEK2;OIP5;MYBL2;TK1;GTSE1;CKAP2L;H2AFX;KIF22;ASPM;ESPL1;KIFC1;MCM4;KIF2C;MNS1;KIF20A;DTL;PRR11;ASF1B;HIST1H2BM;DTYMK;RNASEH2A;CDCA3;UHRF1;CDCA8;HMMR;AURKB;CCNB1;BRIP1;LDLR;E2F7;CEP78;CDT1;CCDC18;SNAI3;TPX2;ANLN;KIF18A;PRC1;UBE2T;TACC3;SASS6;NCAPD2;TRIP13
CREM_20920259_ChIP-Seq_GC1-SPG_Mouse	68/5776	9.84671e-27	4.36948e-25	24.3596	-0.519774	29.1541	ARHGAP11A;MCM8;ZWILCH;NCAPG2;CCNF;KIF14;CASC5;KIF11;LMNB1;CDC20;SGOL1;EXO1;NUSAP1;NEK2;MYBL2;CEP55;CKAP2L;H2AFX;KIF23;KIF22;CIT;CCNA2;ASPM;KIFC1;FANCD2;MCM4;BIRC5;KIF2C;DTL;ASF1B;DTYMK;CDCA2;UHRF1;TROAP;NCAPG;TTK;NCAPH;AURKB;CCNB2;ECT2;BUB1;E2F7;RIBC2;CEP78;BEND6;FANCI;GINS2;CDT1;STIL;SPAG5;SNAI3;GINS4;CDC7;CDC6;SHCBP1;NDC80;CENPE;ANLN;CENPF;KIF18A;CENPI;UBE2S;UBE2T;TACC3;SASS6;ANP32E;NCAPD2;CDKN3
MYC_19030024_ChIP-ChIP_MESC_Mouse	56/3868	1.41492e-25	5.58109e-24	23.2533	-1.1251	60.2409	ARHGAP11A;TOP2A;MCM8;ZWILCH;CCNF;CASC5;BUB1B;KIF11;LMNB1;SMC2;KIF15;CDC20;SGOL1;EXO1;NUSAP1;PBK;NEK2;PHGDH;OIP5;MYBL2;HIST1H2AB;H2AFX;KIF23;ESCO2;CCNA2;MCM4;KIF20A;DTL;PRR11;HIST1H2BM;DTYMK;RNASEH2A;CDCA2;CDCA3;UHRF1;CDCA8;TTK;HMMR;NCAPH;AURKB;CCNB1;ECT2;BUB1;LDLR;FANCI;CDT1;PLK1;GINS4;CDC6;ANLN;KIF18A;UBE2S;SASS6;ANP32E;NCAPD2;TRIP13
E2F1_18555785_ChIP-Seq_MESC_Mouse	57/4172	7.51438e-25	2.66761e-23	22.5739	-1.09601	56.9688	ARHGAP11A;CASC5;BUB1B;LMNB1;SMC2;KIF15;SGOL1;EXO1;NUSAP1;OIP5;MYBL2;TK1;CEP55;CKAP2L;H2AFX;KIF23;ESCO2;KIF22;CDC25C;CCNA2;ASPM;NEIL3;MELK;ESPL1;KIF2C;KIF20A;DTL;ASF1B;HIST1H2BM;DTYMK;UHRF1;CDCA8;TYMS;AURKB;CCNB2;BRIP1;ECT2;LDLR;E2F7;CDT1;SNAI3;PLK1;GINS4;MND1;SHCBP1;NDC80;TPX2;CENPE;KIF18A;CENPH;PRC1;UBE2T;TACC3;ANP32E;SPC24;MAD2L1;SPC25
AR_21909140_ChIP-Seq_LNCAP _Human	21/298	1.40091e-22	4.52113e-21	20.3448	-2.80542	131.421	CDCA2;CKAP2L;CDCA8;CDC7;KIF23;MND1;IQGAP3;NDC80;CIT;CCNA2;TPX2;ANLN;SGOL2;MELK;DEPDC1;PBK;TACC3;MCM4;NEK2;KIF20A;DTL
KDM6A_18722178_ChIP-ChIP_U937 AND SAOS2_Human	22/479	8.20194e-20	2.42641e-18	17.615	-2.50193	101.479	ARHGAP11A;GINS1;MCM8;TROAP;KIF14;CDCA8;BUB1B;MND1;CDC25C;SMC2;KIF15;CDC20;CENPF;KIAA0101;EXO1;FANCD2;NUF2;NUSAP1;NCAPD2;KIF2C;DTL;ASF1B
MYCN_18555785_ChIP-Seq_MESC_Mouse	33/2261	9.22097e-15	2.51803e-13	12.5989	-1.50773	43.7395	TOP2A;DTYMK;MCM8;ZWILCH;CCNF;TYMS;FOXM1;LMNB1;KIF15;CDC20;SGOL2;CCNB1;SGOL1;NUF2;NEK2;ECT2;E2F7;CDT1;CCDC18;STIL;SPAG5;SNAI3;CCNA2;TPX2;ESPL1;UBE2S;SASS6;ANP32E;MCM4;BIRC5;NCAPD2;KIF20A;PRR11
FOXM1_26456572_ChIP-Seq_MCF7_Human	31/2000	1.44461e-14	3.66312e-13	12.4361	-1.3837	39.6228	GPSM2;TROAP;CCNF;HJURP;MKI67;LMNB1;CDC20;KIAA1524;CCNB2;NUF2;ENPP1;ECT2;FAM83D;GTSE1;E2F7;POLQ;CKAP2L;H2AFX;KIF23;CDC25C;CIT;ASPM;CENPF;PRC1;UBE2T;KIF4A;DEPDC1;CDK1;ANP32E;KIF20A;DTL
MYCN_21190229_ChIP-Seq_SHEP-21N_Human	16/373	3.09333e-14	7.32089e-13	12.1354	-2.99123	83.5835	ARHGAP11A;CDCA3;ZWILCH;TROAP;CDCA8;CDC7;TTK;CDC6;KIF11;KIF22;FOXM1;AURKB;FAM111B;KIF4A;DTL;MAD2L1
E2F1_21310950_ChIP-Seq_MCF7_Human	24/1145	3.99785e-14	8.87023e-13	12.0521	-1.96264	54.4652	GINS1;CDT1;GINS2;DTYMK;STIL;RNASEH2A;NCAPG2;CASC5;CDC7;MND1;CDC6;AURKB;LMNB1;FAM111B;CENPH;KIAA0101;EXO1;FANCD2;PBK;OIP5;MNS1;ZNF367;E2F7;HIST1H2AB
CREB1_20920259_ChIP-Seq_GC1-SPG_Mouse	37/3057	4.7412e-14	9.90074e-13	12.0043	-0.92956	25.694	ARHGAP11A;DTYMK;UHRF1;ZWILCH;TROAP;NCAPG2;CCNF;HJURP;CASC5;BUB1B;KIF11;NCAPH;KIF15;SGOL2;EXO1;CEP55;CEP78;GINS2;SPAG5;H2AFX;CDC6;NDC80;CIT;CCNA2;CENPE;ASPM;KIF18A;UBE2S;KIFC1;FANCD2;TACC3;ANP32E;MCM4;BIRC5;KIF2C;PRR11;CDKN3
KLF4_18555785_ChIP-Seq_MESC_Mouse	30/2444	1.37675e-11	2.71525e-10	9.56619	-1.43849	31.6855	GPSM2;UHRF1;NCAPG2;CCNF;KIF11;FOXM1;IQGAP3;NCAPH;LMNB1;SMC2;KIF15;SGOL2;SGOL1;NUF2;NEK2;MYBL2;E2F7;CEP78;SNAI3;MND1;CIT;ANLN;CENPF;NEIL3;BIRC5;NCAPD2;TRIP13;DTL;PRR11;SPC25
XRN2_22483619_ChIP-Seq_HELA_Human	24/1529	1.59218e-11	2.97486e-10	9.52653	-1.42253	31.2041	MCM8;PLK1;H2AFX;CDCA8;CDC7;KIF11;CDC6;HMMR;SMC2;CDC20;ANLN;SGOL2;CENPH;EXO1;UBE2S;FANCD2;UBE2T;NUF2;BIRC5;KIF20A;TK1;KIF20B;PRR11;BUB1
ASH2L_23239880_ChIP-Seq_MESC_Mouse	34/3336	6.71863e-11	1.19256e-09	8.92352	-0.815897	16.7644	ARHGAP11A;ZWILCH;CASC5;NCAPG;KIF11;AURKB;LMNB1;SMC2;SGOL2;EXO1;NUF2;NUSAP1;PBK;ECT2;BUB1;E2F7;GINS1;CDT1;CDC7;KIF22;SHCBP1;NDC80;CENPE;MELK;KIF18B;CENPH;CENPI;UBE2S;TACC3;SASS6;KIF2C;KIF20B;CDKN3;SPC25
TTF2_22483619_ChIP-Seq_HELA_Human	23/1512	8.1463e-11	1.37711e-09	8.86103	-1.4057	28.6809	FANCI;GINS1;STIL;CDCA2;RNASEH2A;ZWILCH;H2AFX;KIF23;CCNA2;CENPF;CDC45;SGOL1;ESPL1;UBE2S;FANCD2;NUF2;SASS6;ENPP1;MCM4;NCAPD2;NEK2;KIF20B;CEP55
FOXO3_22982991_ChIP-Seq_MACROPHAGES_Mouse	26/2000	1.18404e-10	1.9106e-09	8.71883	-1.17722	23.6336	GPSM2;CCNF;HJURP;CDCA8;CASC5;TYMS;SKA3;SMC2;SGOL1;EXO1;NUSAP1;CEP55;CEP78;POLQ;NDC80;TPX2;ANLN;CENPF;KIF18A;ESPL1;UBE2S;TACC3;MCM4;FAM64A;TRIP13;MAD2L1
VDR_23849224_ChIP-Seq_CD4+_Human	27/2231	2.3489e-10	3.62547e-09	8.44064	-1.17357	22.8086	HIST1H2BM;CDCA2;CDCA3;ZWILCH;NCAPG2;CASC5;NCAPG;SMC2;SGOL2;CDC45;NUF2;LDLR;POLQ;SPAG5;GINS4;H2AFX;KIF22;CCNA2;KIF18A;KIFC1;FANCD2;TACC3;ANP32E;MCM4;NCAPD2;TRIP13;PRR11
PHF8_20622854_ChIP-Seq_HELA_Human	22/1490	3.80406e-10	5.62684e-09	8.24974	-1.39235	26.4487	FANCI;CDT1;ZWILCH;H2AFX;CDCA8;CDC25C;FOXM1;SKA3;KIF15;EXO1;SASS6;DEPDC1;ANP32E;NCAPD2;PHGDH;TK1;TRIP13;KIF20B;FAM83D;DTL;E2F7;ASF1B
POU5F1_18692474_ChIP-Seq_MESC_Mouse	37/4232	5.76741e-10	8.18972e-09	8.08673	-0.960229	17.8798	ARHGAP11A;HIST1H2BM;RNASEH2A;CDCA2;KIF14;KIF11;IQGAP3;NCAPH;AURKB;LMNB1;KIF15;SGOL2;NUF2;PBK;NEK2;MYBL2;ECT2;BUB1;LDLR;HIST1H2AB;CEP78;POLQ;SNAI3;GINS4;H2AFX;CIT;TPX2;ANLN;KIF18A;KIFC1;UBE2S;UBE2T;SASS6;MCM4;KIF2C;DTL;SPC24
KLF4_18358816_ChIP-ChIP_MESC_Mouse	23/1700	7.61983e-10	1.0404e-08	7.9828	-1.622	29.8141	HIST1H2BM;RNASEH2A;UHRF1;CKAP2L;H2AFX;CDC7;ESCO2;ANLN;BRIP1;SGOL1;CENPH;KIFC1;TACC3;NUSAP1;NEK2;OIP5;KIF2C;MYBL2;TK1;KIF20A;TRIP13;ECT2;PRR11
GABP_19822575_ChIP-Seq_HepG2_Human	28/2639	1.9002e-09	2.49841e-08	7.60234	-1.03937	18.1942	DTYMK;CDCA3;MCM8;NCAPG;KIF11;KIAA1524;SGOL2;EXO1;NUF2;MYBL2;CEP55;FANCI;CDT1;C5ORF34;PLK1;KIF23;CDC7;TPX2;KIF18A;DIAPH3;MELK;CENPH;KIAA0101;KIFC1;FANCD2;UBE2T;KIF20B;MAD2L1
HOXB4_20404135_ChIP-ChIP_EML_Mouse	22/1824	1.43816e-08	1.82338e-07	6.73912	-1.81744	28.2019	TOP2A;ARHGAP11A;POLQ;DTYMK;CDCA2;RNASEH2A;HMMR;KIF22;CDC6;ASPM;SGOL1;UBE2S;ANP32E;NEK2;PHGDH;KIF2C;BUB1;DTL;PRR11;HIST1H2AB;MAD2L1;ASF1B
HNF4A_19822575_ChIP-Seq_HepG2_Human	42/6083	3.16612e-08	3.87576e-07	6.41164	0.0592893	-0.875309	TOP2A;CDCA2;CDCA3;MCM8;NCAPG2;CASC5;BUB1B;NCAPG;AURKB;LMNB1;BRIP1;EXO1;NUF2;ENPP1;NEK2;PHGDH;TK1;ZNF367;LDLR;CCDC18;CKAP2L;PLK1;H2AFX;MND1;CDC6;CIT;TPX2;CENPE;KIF18A;DIAPH3;ESPL1;KIAA0101;KIFC1;FANCD2;KIF4B;UBE2T;SASS6;NCAPD2;MNS1;KIF20B;DTL;SPC25
FOXM1_26100407__CHIP-SEQ_Hek293 flp-in	22/1934	3.9911e-08	4.7228e-07	6.3258	-1.20756	17.589	STIL;CDCA3;UHRF1;CCNF;CDCA8;KIF23;KIF11;MKI67;IQGAP3;LMNB1;CIT;DIAPH3;EXO1;UBE2S;DEPDC1;ANP32E;NUSAP1;NEK2;KIF2C;ECT2;E2F7;BEND6
MYC_19079543_ChIP-ChIP_MESC_Mouse	19/1458	4.72922e-08	5.41572e-07	6.26634	-1.81505	26.1889	ARHGAP11A;ZWILCH;CCNF;CDCA8;CDC6;HMMR;ESCO2;TYMS;CCNB1;SASS6;ANP32E;BIRC5;NEK2;KIF2C;MYBL2;KIF20A;TK1;GTSE1;LDLR
FLI1_21571218_ChIP-Seq_MEGAKARYOCYTES_Human	40/5834	9.26518e-08	1.02786e-06	5.98807	-0.0232877	0.321092	TOP2A;MCM8;NCAPG2;HJURP;KIF14;CASC5;NCAPG;TTK;MKI67;IQGAP3;AURKB;SMC2;CCNB1;SGOL2;SGOL1;NUF2;BUB1;GTSE1;LDLR;FANCI;GINS2;STIL;C5ORF34;KIF23;CDC7;FAM111B;KIF18A;MELK;FANCD2;KIF4A;TACC3;SASS6;ANP32E;KIF2C;TRIP13;MNS1;KIF20B;SPC24;MAD2L1;ASF1B
CUX1_19635798_ChIP-ChIP_MULTIPLE HUMAN CANCER TYPES_Human	27/3052	1.58377e-07	1.70376e-06	5.76859	-2.63391	34.9854	ARHGAP11A;HIST1H2BM;DTYMK;CDCA3;TROAP;KIF11;LMNB1;BRIP1;EXO1;NUSAP1;ENPP1;OIP5;LDLR;SPAG5;CDC7;CDC25C;CCNA2;TPX2;ASPM;CENPF;FANCD2;PRC1;ANP32E;KIF2C;KIF20A;MNS1;MAD2L1
SOX2_18692474_ChIP-Seq_MESC_Mouse	28/3319	2.34451e-07	2.378e-06	5.62379	-1.08908	14.1028	TOP2A;HIST1H2BM;RNASEH2A;CDCA3;CDCA8;HMMR;KIF11;SGOL2;NUSAP1;PBK;OIP5;MYBL2;MYOZ3;ECT2;BUB1;GTSE1;CEP55;HIST1H2AB;SNAI3;H2AFX;CIT;TPX2;ANLN;KIF18A;KIFC1;KIF2C;KIF20A;PRR11
SPI1_22790984_ChIP-Seq_ERYTHROLEUKEMIA_Mouse	21/1962	2.28121e-07	2.378e-06	5.62379	-0.947588	12.2706	FANCI;ARHGAP11A;DTYMK;SPAG5;CKAP2L;GINS4;HJURP;KIF23;MKI67;SMC2;CCNB2;CENPF;KIF18B;UBE2S;KIFC1;ANP32E;BIRC5;KIF20B;DTL;CEP78;MAD2L1
MYC_18940864_ChIP-ChIP_HL60_Human	13/746	3.09238e-07	3.04943e-06	5.51578	-1.88375	23.9246	GINS2;CDCA2;NCAPG;CDC7;KIF23;IQGAP3;LMNB1;SGOL2;SGOL1;KIF20B;LDLR;DTL;SPC24
E2F7_22180533_ChIP-Seq_HELA_Human	5/46	3.71523e-07	3.4708e-06	5.45957	-2.83447	35.6325	FANCI;FANCD2;MCM4;CDC6;DTL
KLF4_19030024_ChIP-ChIP_MESC_Mouse	18/1502	3.69095e-07	3.4708e-06	5.45957	-1.47334	18.5215	FANCI;CDT1;HIST1H2BM;UHRF1;ZWILCH;AURKB;CDC20;CCNA2;ANLN;CCNB1;NUF2;BIRC5;NCAPD2;MYBL2;ECT2;DTL;LDLR;HIST1H2AB
MYC_18555785_ChIP-Seq_MESC_Mouse	16/1200	4.38658e-07	3.99291e-06	5.39871	-1.74645	21.7101	TOP2A;UHRF1;PLK1;H2AFX;CASC5;MND1;SMC2;ANLN;ASPM;PRC1;SASS6;NUSAP1;OIP5;KIF20A;TRIP13;LDLR
SIN3B_21632747_ChIP-Seq_MESC_Mouse	32/4302	4.51245e-07	4.0048e-06	5.39742	-0.212765	2.64425	ARHGAP11A;CDCA3;KIF14;CDCA8;TTK;KIF11;LMNB1;KIF15;CCNB1;EXO1;PBK;NEK2;FAM83D;LDLR;E2F7;RIBC2;CEP78;FANCI;CDT1;CENPW;CDC7;KIF22;ASPM;MELK;FANCD2;SASS6;CDK1;NCAPD2;KIF2C;KIF20A;KIF20B;ASF1B
MYBL1_21750041_ChIP-ChIP_SPERMATOCYTES_Mouse	7/161	5.94791e-07	5.15002e-06	5.28819	-2.84931	34.6947	CDC20;CDCA3;UBE2S;UBE2T;CDCA8;NEK2;KIF20A
NANOG_18347094_ChIP-ChIP_MESC_Mouse	20/1908	6.29954e-07	5.32461e-06	5.27371	-1.40783	17.0955	STIL;CDCA2;CDCA3;UHRF1;SNAI3;H2AFX;KIF23;HMMR;KIF11;NCAPH;KIF18A;SGOL1;CENPI;MYBL2;ECT2;BUB1;PRR11;SPC24;HIST1H2AB;ASF1B
FOXP3_21729870_ChIP-Seq_TREG_Human	17/1404	6.95854e-07	5.74484e-06	5.24072	-1.20047	14.4863	ARHGAP11A;POLQ;PLK1;H2AFX;KIF14;HJURP;NCAPG;KIF15;CENPE;CDC45;NUF2;SASS6;TACC3;CDK1;MCM4;ECT2;PRR11
SMARCD1_25818293_ChIP-Seq_ESC_Mouse	21/2119	7.83952e-07	6.32507e-06	5.19893	-0.901023	10.7861	CDCA2;TROAP;PLK1;KIF14;CASC5;BUB1B;MND1;CDC6;SHCBP1;CCNA2;SGOL1;FANCD2;NUF2;SASS6;NUSAP1;ENPP1;MCM4;OIP5;MYBL2;FAM83D;KIF20B
CHD1_19587682_ChIP-ChIP_MESC_Mouse	13/843	1.1824e-06	9.3278e-06	5.03022	-1.83078	21.205	ARHGAP11A;CDCA3;CKAP2L;ZWILCH;CDCA8;CDC25C;CCNB1;UBE2S;UBE2T;MYBL2;KIF20A;LDLR;CEP78
GATA6_25053715_ChIP-Seq_YYC3_Human	20/2000	1.29054e-06	9.95964e-06	5.00176	-0.954419	10.992	CCDC18;CDCA3;SNAI3;HJURP;MKI67;FOXM1;LMNB1;CDC20;ANLN;ASPM;EXO1;KIFC1;NUF2;ANP32E;NUSAP1;PHGDH;LDLR;DLGAP5;CEP55;SPC24
SPI1_23547873_ChIP-Seq_NB4_Human	26/3198	1.35824e-06	1.02591e-05	4.98889	-0.418011	4.80184	ZWILCH;BUB1B;MKI67;NCAPH;CCNB1;SGOL2;SGOL1;PHGDH;CEP55;FANCI;POLQ;CDT1;C5ORF34;PLK1;CIT;ANLN;CENPF;KIF18B;KIAA0101;KIFC1;UBE2S;TACC3;SASS6;KIF20B;DTL;MAD2L1
HOXC9_25013753_ChIP-Seq_NEUROBLASTOMA BE2-C_Human	20/2014	1.43392e-06	1.0605e-05	4.97449	-0.986204	11.2962	C5ORF34;ZWILCH;HJURP;BUB1B;HMMR;SHCBP1;NDC80;FAM111B;TPX2;ANLN;KIF18B;CENPH;KIFC1;NUSAP1;NCAPD2;PHGDH;FAM83D;GTSE1;LDLR;DLGAP5
BACH1_22875853_ChIP-PCR_HELA AND SCP4_Human	16/1352	2.02533e-06	1.46733e-05	4.83347	-1.41576	15.7567	ZWILCH;KIF11;TYMS;LMNB1;CCNA2;CENPF;BRIP1;DIAPH3;KIAA0101;BIRC5;MCM4;OIP5;MYOZ3;TK1;LDLR;BUB1
CCND1_20090754_ChIP-ChIP_RETINA_Mouse	20/2137	3.47647e-06	2.4199e-05	4.6162	-1.38826	14.7561	TOP2A;CDCA2;CDCA3;UHRF1;ZWILCH;MND1;HMMR;AURKB;UBE2T;TACC3;SASS6;ANP32E;NUSAP1;MCM4;BIRC5;NEK2;TK1;KIF20A;DTL;PRR11
SOX17_20123909_ChIP-Seq_XEN_Mouse	19/1947	3.46319e-06	2.4199e-05	4.6162	-1.25908	13.383	ARHGAP11A;GPSM2;HIST1H2BM;STIL;BUB1B;TTK;KIF23;CDC6;SHCBP1;NCAPH;AURKB;LMNB1;CDC20;CCNA2;TPX2;NCAPD2;OIP5;MYBL2;ECT2
FOXO1_25302145_ChIP-Seq_T-LYMPHOCYTE_Mouse	19/2000	5.06744e-06	3.4595e-05	4.46099	-0.80339	8.25226	CDT1;SNAI3;CASC5;BUB1B;KIF23;AURKB;CCNA2;MELK;CENPI;NUF2;ENPP1;BIRC5;PHGDH;MYOZ3;ECT2;FAM83D;LDLR;SPC24;MAD2L1
ZFP42_18358816_ChIP-ChIP_MESC_Mouse	16/1480	6.2717e-06	4.20085e-05	4.37666	-1.44734	14.5857	TOP2A;HIST1H2BM;ZWILCH;SNAI3;KIF11;HMMR;SGOL2;NUSAP1;MCM4;NCAPD2;NEK2;OIP5;KIF20A;TK1;DTL;PRR11
PAX6_23342162_ChIP-ChIP_BETA-FORBRAIN-LENS_Mouse	13/1001	7.40768e-06	4.86987e-05	4.31248	-1.3764	13.6674	GPSM2;STIL;ZWILCH;CDCA8;IQGAP3;SMC2;NEIL3;CENPI;NUF2;NUSAP1;OIP5;TRIP13;ECT2
POU5F1_18358816_ChIP-ChIP_MESC_Mouse	11/753	1.33186e-05	8.59656e-05	4.06568	-1.87261	17.5306	CDC20;CDT1;HIST1H2BM;CDCA2;H2AFX;TACC3;MCM4;MYBL2;NEK2;AURKB;KIF15
ERG_20887958_ChIP-Seq_HPC-7_Mouse	18/1969	1.53079e-05	9.70409e-05	4.01305	-0.822561	7.60078	GINS1;H2AFX;TTK;CDC7;AURKB;SMC2;ASPM;MELK;TACC3;ANP32E;MYBL2;MNS1;GTSE1;LDLR;E2F7;CEP55;HIST1H2AB;ASF1B
NCOR1_26117541_ChIP-Seq_K562_Human	18/2000	1.87956e-05	0.00011706	3.93159	-0.854125	7.73224	STIL;SNAI3;NCAPG2;BUB1B;MND1;KIF22;TYMS;ASPM;CDC45;SGOL1;NUF2;ANP32E;PHGDH;MYBL2;LDLR;DLGAP5;SPC25;ASF1B
NANOG_18692474_ChIP-Seq_MESC_Mouse	23/3052	2.03244e-05	0.000124399	3.90518	-0.795975	7.15742	TOP2A;HIST1H2BM;CDCA3;UHRF1;SNAI3;H2AFX;HMMR;KIF11;ANLN;SGOL2;KIF18A;CENPI;UBE2S;KIFC1;PBK;MYBL2;MYOZ3;GTSE1;BUB1;PRR11;CEP55;SPC24;HIST1H2AB
SRF_21415370_ChIP-Seq_HL-1_Mouse	16/1634	2.09037e-05	0.000125776	3.9004	-1.68179	15.1041	FANCI;DTYMK;TROAP;CDCA8;BUB1B;CDC6;IQGAP3;KIF15;CCNB2;BRIP1;UBE2S;TACC3;MNS1;ECT2;LDLR;E2F7
TAL1_20566737_ChIP-Seq_PRIMARY FETAL LIVER ERYTHROID _Mouse	17/1875	2.98003e-05	0.000176319	3.7537	-0.881188	7.6163	GINS2;GPSM2;HIST1H2BM;CDT1;H2AFX;CDC6;SMC2;TACC3;MCM4;BIRC5;NEK2;TK1;FAM83D;KIF20B;LDLR;CEP55;HIST1H2AB
NR0B1_18358816_ChIP-ChIP_MESC_Mouse	16/1691	3.14447e-05	0.000182998	3.73755	-1.31454	11.313	RNASEH2A;CDCA3;H2AFX;TTK;CDC7;HMMR;FOXM1;ASPM;KIF18A;SGOL1;KIFC1;UBE2T;NEK2;MYBL2;TK1;ECT2
DACH1_20351289_ChIP-Seq_MDA-MB-231_Human	16/1698	3.30196e-05	0.000189064	3.72339	-0.98283	8.42622	FANCI;CDT1;CDCA3;H2AFX;CCNF;KIF11;LMNB1;MELK;NCAPD2;TK1;TRIP13;FAM83D;LDLR;E2F7;HIST1H2AB;ASF1B
E2F1_17053090_ChIP-ChIP_MCF7_Human	16/1726	4.00417e-05	0.000225632	3.6466	-1.11921	9.39758	ARHGAP11A;CDCA3;H2AFX;CASC5;BUB1B;KIF22;CDC6;SHCBP1;CCNB2;BRIP1;KIF18A;DIAPH3;ESPL1;UBE2S;TK1;MNS1
THAP11_20581084_ChIP-Seq_MESC_Mouse	11/864	4.57506e-05	0.0002536	3.59585	-1.85042	15.321	POLQ;CCDC18;RNASEH2A;CDCA3;ESPL1;EXO1;TACC3;CDCA8;KIF2C;GTSE1;IQGAP3
PPARD_21283829_ChIP-Seq_MYOFIBROBLAST_Human	24/3447	4.64339e-05	0.0002536	3.59585	-0.238443	1.97425	CDT1;CCDC18;CENPW;NCAPG;CDC7;KIF11;MKI67;NCAPH;TPX2;SGOL2;MELK;EXO1;UBE2T;CDK1;ENPP1;BIRC5;NEK2;FAM83D;ZNF367;E2F7;CEP55;RIBC2;BEND6;ASF1B
ZFX_18555785_ChIP-Seq_MESC_Mouse	23/3249	5.32333e-05	0.000286331	3.54313	-0.622368	5.07751	TOP2A;STIL;CKAP2L;ZWILCH;SNAI3;H2AFX;MND1;KIF23;FOXM1;AURKB;CCNA2;CCNB2;CENPH;UBE2S;TACC3;ANP32E;MYBL2;TK1;TRIP13;BUB1;DTL;MAD2L1;ASF1B
CREB1_23762244_ChIP-Seq_HIPPOCAMPUS_Rat	19/2393	5.86545e-05	0.000310781	3.50755	-0.433217	3.49884	CDCA2;RNASEH2A;CKAP2L;ZWILCH;TROAP;PLK1;H2AFX;CCNF;CDCA8;KIF18A;ESPL1;EXO1;FANCD2;SASS6;ANP32E;KIF2C;DTL;CEP55;ASF1B
TCFCP2L1_18555785_ChIP-Seq_MESC_Mouse	17/1987	6.07109e-05	0.000316947	3.49901	-0.929328	7.48739	STIL;TMEM176B;CCNF;MND1;CDC20;CCNA2;ANLN;SGOL2;NUF2;MCM4;TRIP13;ECT2;GTSE1;LDLR;E2F7;CEP55;MAD2L1
RXRA_24833708_ChIP-Seq_LIVER_Mouse	17/2000	6.57014e-05	0.000338029	3.47105	-0.681767	5.44894	HIST1H2BM;AURKB;CCNA2;CCNB2;CENPF;CDC45;ESPL1;UBE2S;UBE2T;MCM4;NEK2;MYOZ3;DTL;PRR11;DLGAP5;CEP55;HIST1H2AB
TRP63_18441228_ChIP-ChIP_KERATINOCYTES_Mouse	5/143	7.00443e-05	0.000355225	3.4495	-2.56457	20.3698	TPX2;KIF23;TK1;FOXM1;AURKB
SETDB1_19884255_ChIP-Seq_MESC_Mouse	17/2020	7.40887e-05	0.000370444	3.43128	-1.0443	8.25085	DTYMK;H2AFX;KIF14;IQGAP3;SHCBP1;CIT;ANLN;BRIP1;FANCD2;ANP32E;BIRC5;MYBL2;TK1;KIF20A;MNS1;LDLR;MAD2L1
ELK1_19687146_ChIP-ChIP_Hela_Human	11/916	7.64448e-05	0.000376915	3.42376	-1.56516	12.3389	ARHGAP11A;CCNB2;TPX2;POLQ;BRIP1;SGOL2;CCDC18;STIL;KIFC1;ZWILCH;NCAPD2
DCP1A_22483619_ChIP-Seq_HELA_Human	10/759	7.75347e-05	0.000377052	3.4236	-1.33862	10.5525	CDT1;CDCA2;NUF2;PBK;CDK1;CASC5;TK1;NDC80;BEND6;KIF15
TCFAP2C_20176728_ChIP-ChIP_TROPHOBLAST STEM CELLS_Mouse	20/2667	8.03474e-05	0.00038545	3.41403	-0.720397	5.66311	DTYMK;CDCA3;UHRF1;MCM8;CCNF;KIF23;CDC7;CDC6;CDC25C;CCNA2;ANLN;CENPI;KIFC1;UBE2T;TACC3;MCM4;NEK2;MYBL2;MYOZ3;CEP55
SOX2_16153702_ChIP-ChIP_HESC_Human	13/1278	8.91185e-05	0.000421827	3.37487	-1.95849	15.2193	ARHGAP11A;TOP2A;HIST1H2BM;H2AFX;BUB1B;CDC7;KIF11;KIF15;BRIP1;DIAPH3;NUSAP1;KIF2C;OIP5
RUNX1_21571218_ChIP-Seq_MEGAKARYOCYTES_Human	30/5071	9.34956e-05	0.000436723	3.35979	0.766971	-5.93345	TOP2A;MCM8;NCAPG2;CDCA8;CASC5;BUB1B;KIF11;FOXM1;IQGAP3;SGOL2;SGOL1;NUF2;OIP5;ZNF367;FANCI;CDT1;STIL;SNAI3;H2AFX;CDC6;NEIL3;CENPF;KIF18A;UBE2S;SASS6;ANP32E;BIRC5;FAM64A;TRIP13;MNS1
GFI1B_20887958_ChIP-Seq_HPC-7_Mouse	16/1871	0.000101941	0.000469986	3.32792	-0.642812	4.92575	CDT1;CCDC18;STIL;CDCA3;H2AFX;HJURP;CDC7;LMNB1;KIF15;KIFC1;UBE2T;BIRC5;NEK2;FAM83D;CEP55;ASF1B
PPARD_23208498_ChIP-Seq_MDA-MB-231_Human	8/516	0.000139532	0.000635047	3.19719	-1.56206	11.4996	BRIP1;SGOL2;MELK;BIRC5;MYBL2;ZNF367;CDKN3;SPC25
NANOG_18555785_ChIP-Seq_MESC_Mouse	8/542	0.000193748	0.000870638	3.06016	-1.76882	12.4636	TOP2A;STIL;H2AFX;SASS6;MYBL2;PRR11;DTL;ASF1B
PADI4_21655091_ChIP-ChIP_MCF7_Human	11/1037	0.0002218	0.000984236	3.0069	-1.12354	7.77899	ARHGAP11A;GINS1;POLQ;BRIP1;FANCD2;NUF2;CASC5;CDC7;HMMR;KIF20B;SPC25
ETS1_20019798_ChIP-Seq_JURKAT_Human	14/1607	0.000234417	0.00102738	2.98827	-0.779383	5.36273	POLQ;RNASEH2A;CDCA8;BUB1B;ESCO2;KIF11;CDC6;KIF15;EXO1;NUF2;SASS6;BIRC5;KIF20A;SPC25
GATA4_21415370_ChIP-Seq_HL-1_Mouse	16/2039	0.00026727	0.00115708	2.93664	-1.17192	7.92433	GINS1;POLQ;DTYMK;UHRF1;TMEM176B;MKI67;TYMS;CCNA2;ANLN;NUF2;ANP32E;PHGDH;KIF2C;MYBL2;FAM83D;E2F7
TBX5_21415370_ChIP-Seq_HL-1_Mouse	17/2296	0.000332569	0.00142243	2.84697	-1.00434	6.58387	ARHGAP11A;GPSM2;DTYMK;STIL;SPAG5;SNAI3;TROAP;CCNF;CDC6;FOXM1;SMC2;ESPL1;KIFC1;NUF2;TACC3;BIRC5;ECT2
BRD4_25478319_ChIP-Seq_HGPS_Human	17/2326	0.000385356	0.00162859	2.78819	-0.367844	2.36158	TOP2A;ARHGAP11A;DTYMK;BUB1B;MND1;CDC6;LMNB1;ASPM;BRIP1;NEIL3;KIF18A;MELK;KIF18B;UBE2T;FAM64A;KIF20B;BEND6
POU3F2_20337985_ChIP-ChIP_501MEL_Human	14/1702	0.000414881	0.00173274	2.76127	-1.01612	6.46054	FANCI;ARHGAP11A;GPSM2;NCAPG2;NCAPG;KIF23;MND1;CCNA2;ANLN;CCNB2;SGOL2;DIAPH3;ECT2;MAD2L1
TRIM28_19339689_ChIP-ChIP_MESC_Mouse	20/3072	0.000506672	0.00209149	2.67954	-0.533231	3.28997	GPSM2;CDT1;DTYMK;RNASEH2A;MCM8;SNAI3;H2AFX;KIF23;CDC7;FOXM1;CCNA2;ANLN;SGOL2;SGOL1;UBE2T;NEK2;MYBL2;MYOZ3;TRIP13;CEP78
JARID1A_20064375_ChIP-Seq_MESC_Mouse	16/2171	0.000527803	0.00214591	2.66839	-0.486976	2.99207	DTYMK;CDCA2;MCM8;GINS4;CDCA8;HMMR;KIF22;NDC80;KIF15;ESPL1;FANCD2;NUF2;SASS6;KIF2C;KIF20A;GTSE1
TCF4_23295773_ChIP-Seq_U87_Human	23/3812	0.000537989	0.00214591	2.66839	0.17892	-1.09932	GPSM2;NCAPG2;NCAPG;MND1;HMMR;CDC25C;AURKB;KIF15;CCNB2;ANLN;CENPF;BRIP1;SGOL1;ECT2;FAM83D;KIF20B;BUB1;DTL;PRR11;E2F7;DLGAP5;CEP78;BEND6
PPARG_20887899_ChIP-Seq_3T3-L1 PREADIPOCYTE _Mouse	22/3565	0.000534422	0.00214591	2.66839	0.1838	-1.1293	GINS1;ARHGAP11A;POLQ;CDT1;CCDC18;STIL;RNASEH2A;CDCA3;GINS4;BUB1B;MND1;CDC7;NDC80;SGOL2;KIF18A;SGOL1;NUF2;TACC3;CDK1;NEK2;DTL;ASF1B
CEBPA_26348894_ChIP-Seq_LIVER_Mouse	15/2000	0.000665124	0.00256651	2.59066	-0.490965	2.92871	CENPW;C5ORF34;ZWILCH;H2AFX;CCNA2;CCNB2;ASPM;DIAPH3;NUSAP1;NCAPD2;OIP5;MYOZ3;PRR11;CEP55;SPC25
TCF21_26020271_ChIP-Seq_SMOOTH MUSCLE_Human	15/2000	0.000665124	0.00256651	2.59066	-0.452187	2.69739	CCDC18;DTYMK;UHRF1;HJURP;CDC7;SHCBP1;ANLN;EXO1;LRRN4CL;ENPP1;MYOZ3;ECT2;LDLR;CEP55;SPC24
RUNX2_24764292_ChIP-Seq_MC3T3_Mouse	15/2000	0.000665124	0.00256651	2.59066	-0.396938	2.36782	POLQ;CDCA2;RNASEH2A;TROAP;HJURP;IQGAP3;NDC80;CIT;KIF18B;UBE2S;BIRC5;PHGDH;KIF2C;ECT2;SPC24
AUTS2_25519132_ChIP-Seq_293T-REX_Human	10/1000	0.000673878	0.00257233	2.58967	-1.02601	6.11804	ANLN;PLK1;H2AFX;NUSAP1;MND1;MYOZ3;KIF20A;DLGAP5;E2F7;CDKN3
RBPJ_21746931_ChIP-Seq_IB4-LCL_Human	15/2013	0.000710051	0.00268158	2.57161	-0.483317	2.86189	TOP2A;RNASEH2A;CDCA3;UHRF1;PLK1;CDC7;NCAPH;LMNB1;CIT;TPX2;CDC45;ESPL1;UBE2S;GTSE1;SPC24
PDX1_19855005_ChIP-ChIP_MIN6_Mouse	8/669	0.000763049	0.00282169	2.54949	-1.51955	8.92037	POLQ;MCM8;TACC3;NUSAP1;MCM4;KIF20A;LDLR;ASF1B
CRX_20693478_ChIP-Seq_ADULT RETINA_Mouse	8/668	0.000755819	0.00282169	2.54949	-1.21636	7.14053	NEIL3;PLK1;NUF2;ANP32E;CDC25C;PRR11;IQGAP3;LMNB1
MYC_20876797_ChIP-ChIP_MEDULLOBLASTOMA_Human	12/1406	0.000790119	0.00289167	2.53885	-0.995402	5.81904	TPX2;MELK;DIAPH3;ESPL1;PRC1;KIF2C;CDC7;IQGAP3;SHCBP1;E2F7;CDKN3;CIT
TP53_23651856_ChIP-Seq_MEF_Mouse	20/3193	0.000817147	0.00296007	2.5287	0.177989	-1.03635	ARHGAP11A;H2AFX;CCNF;HMMR;KIF22;CDC6;NCAPH;LMNB1;KIF15;CDC20;BRIP1;KIF18B;ESPL1;KIFC1;NUF2;BIRC5;ECT2;FAM83D;GTSE1;SPC25
SALL4_22934838_ChIP-ChIP_CD34+_Human	12/1419	0.000854745	0.003065	2.51357	-1.09438	6.33397	ARHGAP11A;TOP2A;ASPM;POLQ;BRIP1;SGOL2;ESPL1;UHRF1;TTK;KIF20A;CDC6;MAD2L1
NANOG_18358816_ChIP-ChIP_MESC_Mouse	11/1232	0.000914433	0.00324624	2.48862	-1.08392	6.21112	CDCA2;CDCA3;KIFC1;CKAP2L;CCNF;MYBL2;HMMR;CDC25C;ECT2;PRR11;AURKB
SOX2_19030024_ChIP-ChIP_MESC_Mouse	9/863	0.000937516	0.00329523	2.48211	-1.23666	7.06786	CCNA2;GPSM2;CENPH;FANCD2;TACC3;NEK2;PHGDH;ASF1B;HIST1H2AB
EKLF_21900194_ChIP-Seq_ERYTHROCYTE_Mouse	11/1239	0.000956719	0.00332976	2.47759	-0.580831	3.31356	CDC20;CDT1;CENPF;DTYMK;NUSAP1;MCM4;TK1;MNS1;MKI67;LMNB1;HIST1H2AB
YAP1_20516196_ChIP-Seq_MESC_Mouse	16/2329	0.00110359	0.00380365	2.4198	-0.191308	1.06593	CDT1;H2AFX;KIF14;MKI67;SHCBP1;NDC80;SMC2;CENPE;BRIP1;NEIL3;MELK;PBK;ANP32E;ENPP1;BIRC5;E2F7
SOX2_20726797_ChIP-Seq_SW620_Human	17/2564	0.00112846	0.00385194	2.41432	-0.542194	3.01415	CDCA2;MCM8;KIF14;TTK;MND1;HMMR;AURKB;KIF15;CENPF;ESPL1;FANCD2;PBK;BIRC5;NEK2;PHGDH;MNS1;ZNF367
NANOG_16153702_ChIP-ChIP_HESC_Human	13/1686	0.0011995	0.00405547	2.39196	-1.57605	8.68037	TOP2A;ARHGAP11A;H2AFX;BUB1B;CDC7;KIF15;TPX2;KIAA0101;UBE2S;NUSAP1;PHGDH;OIP5;ZNF367
TFAP2A_17053090_ChIP-ChIP_MCF7_Human	14/1904	0.0012162	0.00407313	2.39007	-0.534627	2.94224	TOP2A;ARHGAP11A;CDCA3;SNAI3;CASC5;KIF23;KIF22;CDC6;KIF18A;DIAPH3;ESPL1;UBE2S;CDKN3;ASF1B
SFPI1_20887958_ChIP-Seq_HPC-7_Mouse	16/2369	0.00131426	0.0043604	2.36047	-0.0319346	0.173571	FANCI;UHRF1;CDC7;IQGAP3;KIF15;ASPM;SGOL2;KIF18A;KIFC1;TACC3;SASS6;ANP32E;BIRC5;MYBL2;KIF20B;MAD2L1
RCOR3_21632747_ChIP-Seq_MESC_Mouse	18/2851	0.00138786	0.00456194	2.34085	0.219568	-1.18347	ARHGAP11A;CKAP2L;KIF14;CDCA8;CASC5;KIF22;LMNB1;CIT;CENPF;MELK;CDK1;NCAPD2;TK1;FAM83D;E2F7;CEP55;CEP78;ASF1B
STAT3_1855785_ChIP-Seq_MESC_Mouse	7/572	0.00142953	0.00457191	2.3399	-1.41435	7.62026	CCNA2;MYBL2;NCAPD2;TTK;SPC24;ASF1B;CIT
SMAD3_18955504_ChIP-ChIP_HaCaT_Human	14/1936	0.00142027	0.00457191	2.3399	-0.561764	3.02668	ARHGAP11A;HIST1H2BM;UHRF1;ZWILCH;TMEM176B;H2AFX;CDC6;SMC2;ANLN;CCNB2;NUSAP1;OIP5;ZNF367;DTL
SMAD2_18955504_ChIP-ChIP_HaCaT_Human	14/1936	0.00142027	0.00457191	2.3399	-0.550989	2.96863	ARHGAP11A;HIST1H2BM;UHRF1;ZWILCH;TMEM176B;H2AFX;CDC6;SMC2;ANLN;CCNB2;NUSAP1;OIP5;ZNF367;DTL
EWS-FLI1_20517297_ChIP-Seq_SK-N-MC_Human	7/574	0.0014578	0.00462072	2.33529	-1.16234	6.25016	CENPF;KIF4B;PBK;ENPP1;FAM83D;PRR11;BEND6
NACC1_18358816_ChIP-ChIP_MESC_Mouse	8/769	0.00182351	0.00567847	2.24577	-1.26872	6.56066	RNASEH2A;CDCA3;H2AFX;SASS6;BUB1B;MYBL2;CDC7;CEP55
STAT3_23295773_ChIP-Seq_U87_Human	19/3165	0.00181049	0.00567847	2.24577	0.322792	-1.66918	POLQ;CKAP2L;NCAPG2;NCAPG;KIF15;KIAA1524;ANLN;NEIL3;CENPF;SGOL2;KIF18A;DIAPH3;KIF18B;CENPH;EXO1;ENPP1;MNS1;ECT2;SPC25
TCF3_18692474_ChIP-Seq_MESC_Mouse	11/1351	0.00188587	0.00572208	2.24245	-0.877647	4.53166	ANLN;HIST1H2BM;KIF18A;UHRF1;KIFC1;H2AFX;PBK;MYBL2;KIF11;PRR11;CEP78
TCF3_18347094_ChIP-ChIP_MESC_Mouse	15/2221	0.00186635	0.00572208	2.24245	-0.481145	2.48436	CDCA3;UHRF1;SNAI3;H2AFX;KIF11;IQGAP3;CDC20;ASPM;KIF18A;NEK2;MYBL2;BUB1;PRR11;SPC24;HIST1H2AB
RUNX2_22187159_ChIP-Seq_PCA_Human	20/3423	0.00187548	0.00572208	2.24245	0.314172	-1.6222	POLQ;DTYMK;CDCA2;CENPW;KIF14;MND1;CDC7;IQGAP3;CENPE;DIAPH3;KIAA0101;KIF4B;KIF4A;NUF2;KIF2C;TRIP13;KIF20B;DTL;SPC24;MAD2L1
GATA4_25053715_ChIP-Seq_YYC3_Human	14/2000	0.0019152	0.00576182	2.23944	-0.205089	1.05754	CDCA3;CASC5;CDC6;CDC25C;CCNB2;KIF18B;UBE2T;NEK2;TRIP13;LDLR;BUB1;DTL;CEP78;ASF1B
HSF1_23293686_ChIP-Seq_STHDH STRIATAL_Mouse	10/1156	0.00196277	0.00585532	2.23245	-1.66652	8.56659	CENPF;PLK1;ANP32E;CASC5;TK1;ESCO2;MNS1;AURKB;LMNB1;CIT
HCFC1_20581084_ChIP-Seq_MESC_Mouse	5/306	0.00205573	0.00606859	2.21691	-1.56477	7.98758	CDCA3;TACC3;CASC5;KIF2C;GTSE1
SOX2_18358816_ChIP-ChIP_MESC_Mouse	8/785	0.00206845	0.00606859	2.21691	-1.06591	5.44106	KIF18A;CDCA3;CKAP2L;H2AFX;PBK;MYBL2;HMMR;PRR11
CEBPB_20176806_ChIP-Seq_THIOMACROPHAGE_Mouse	12/1588	0.00218276	0.00635146	2.19713	-0.233206	1.1798	ANLN;CCNB1;CDCA2;CKAP2L;CCNF;ANP32E;PHGDH;CDC6;DTL;PRR11;AURKB;CDKN3
TFEB_21752829_ChIP-Seq_HELA_Human	8/808	0.00246522	0.00711505	2.14782	-0.787722	3.89571	ANLN;GPSM2;CCNB1;SGOL1;DEPDC1;FOXM1;DTL;ZNF367
GRHL2_25758223_ChIP-Seq_PLACENTA_Mouse	9/1000	0.00253098	0.00724595	2.1399	-0.766192	3.77527	CCNA2;CENPE;KIF18B;ZWILCH;GINS4;CDC7;LDLR;CDKN3;BEND6
PPARD_23176727_ChIP-Seq_KERATINOCYTES_Mouse	4/194	0.00257022	0.00729941	2.13671	-1.2718	6.25721	BRIP1;SNAI3;PHGDH;TRIP13
SALL4_18804426_ChIP-ChIP_XEN_Mouse	9/1005	0.00261534	0.00736862	2.13261	-1.05797	5.19517	CCNA2;ANLN;STIL;MYBL2;CDC7;TTK;CDC6;ECT2;BUB1
ELF1_20517297_ChIP-Seq_JURKAT_Human	9/1020	0.00288191	0.00805574	2.09389	-0.635928	3.06604	TPX2;SGOL2;RNASEH2A;ESPL1;MCM8;CDCA8;TYMS;CEP55;CIT
FOXP1_22492998_ChIP-Seq_STRATIUM_Mouse	2016-02-26	0.00290975	0.00807	2.09313	-1.28244	6.18085	LDLR;HIST1H2AB
PRDM5_23873026_ChIP-Seq_MEF_Mouse	9/1029	0.00305191	0.00839866	2.07579	-0.577932	2.76233	ANLN;CDCA2;MELK;CENPH;KIF4A;PBK;TTK;ESCO2;SMC2
POU5F1_18347094_ChIP-ChIP_MESC_Mouse	14/2109	0.00308565	0.00842621	2.07437	-0.327128	1.5625	CDCA2;H2AFX;KIF11;NCAPH;AURKB;CCNA2;KIF18A;SGOL1;EXO1;PBK;NEK2;MYBL2;BUB1;SPC24
SOX2_18555785_ChIP-Seq_MESC_Mouse	6/497	0.00332776	0.00901797	2.04489	-1.20583	5.67767	H2AFX;HMMR;ECT2;AURKB;CIT;MAD2L1
YY1_23942234_ChIP-Seq_MYOBLASTS AND MYOTUBES_Mouse	11/1466	0.00350219	0.00941876	2.02601	-0.193958	0.904822	BRIP1;CCDC18;CDC45;UBE2S;SASS6;CASC5;KIF20A;ESCO2;NDC80;SPC24;KIF15
CTBP2_25329375_ChIP-Seq_LNCAP_Human	9/1053	0.00354421	0.0094601	2.0241	-0.644449	3.00357	FAM111B;RNASEH2A;SGOL1;DIAPH3;KIF4B;KIF2C;KIF20B;SPC25;LMNB1
SOX2_21211035_ChIP-Seq_LN229_Gbm	19/3420	0.00423751	0.0112262	1.94977	0.208517	-0.936139	TOP2A;NCAPG2;CASC5;TTK;MND1;IQGAP3;CDC20;KIAA1524;CCNB2;SGOL2;DIAPH3;NUF2;ENPP1;BIRC5;NCAPD2;NEK2;TK1;GTSE1;PRR11
NKX2-5_21415370_ChIP-Seq_HL-1_Mouse	11/1507	0.00429452	0.011293	1.94719	-0.893393	4.00559	CCNA2;CDCA2;SGOL1;UHRF1;TMEM176B;PLK1;CDC25C;ECT2;MKI67;TYMS;DTL
ZNF652_21678463_ChIP-ChIP_ZR75-1_Human	3/112	0.00444427	0.0116009	1.93551	-1.26745	5.64861	CENPE;H2AFX;LDLR
FOXP1_21924763_ChIP-Seq_HESC_Human	20/3724	0.00485906	0.012591	1.89994	1.28701	-5.63039	GINS1;CDCA3;ZWILCH;NCAPG2;KIF14;MND1;KIF11;KIF22;AURKB;SGOL2;SGOL1;KIAA0101;KIFC1;LRRN4CL;EXO1;NUF2;MCM4;FAM64A;ECT2;ASF1B
SMAD4_21799915_ChIP-Seq_A2780_Human	15/2464	0.00489649	0.012596	1.89977	0.41218	-1.80303	CKAP2L;KIF14;KIF23;CDC7;SKA3;SHCBP1;CENPF;EXO1;FANCD2;NUF2;ECT2;KIF20B;DTL;E2F7;CEP55
KLF5_25053715_ChIP-Seq_YYC3_Human	13/2000	0.0051376	0.0126656	1.89737	-0.0747841	0.326722	CKAP2L;GINS4;MND1;IQGAP3;LMNB1;SMC2;CDC20;ANLN;CENPH;ECT2;ZNF367;CDKN3;BEND6
FOXA1_25329375_ChIP-Seq_VCAP_Human	13/2000	0.0051376	0.0126656	1.89737	-0.022651	0.0989592	TOP2A;CDCA2;CKAP2L;MND1;CENPE;LRRN4CL;UBE2T;DEPDC1;SASS6;ANP32E;DLGAP5;HIST1H2AB;BEND6
BCL6_25482012_ChIP-Seq_CML-JURL-MK1_Human	13/2000	0.0051376	0.0126656	1.89737	0.0658803	-0.287822	UHRF1;KIF14;CDCA8;MND1;KIF11;TYMS;LMNB1;SMC2;CIT;BRIP1;PBK;SASS6;MYBL2
HOXB7_26014856_ChIP-Seq_BT474_Human	13/2000	0.0051376	0.0126656	1.89737	0.0680095	-0.297124	C5ORF34;CDCA3;GINS4;CDCA8;ESCO2;TPX2;EXO1;NUF2;PBK;BIRC5;MYBL2;GTSE1;ASF1B
RARB_24833708_ChIP-Seq_LIVER_Mouse	13/2000	0.0051376	0.0126656	1.89737	0.100984	-0.441186	SPAG5;KIF11;CDC6;AURKB;KIF15;CCNA2;ANLN;CDC45;ESPL1;LRRN4CL;MCM4;KIF2C;MNS1
STAT3_18555785_ChIP-Seq_MESC_Mouse	13/1997	0.00507521	0.0126656	1.89737	0.159796	-0.698129	UHRF1;KIF14;CDC6;SHCBP1;LMNB1;CIT;ANLN;ANP32E;BIRC5;NEK2;LDLR;E2F7;CEP78
CNOT3_19339689_ChIP-ChIP_MESC_Mouse	11/1547	0.00519957	0.01273	1.89517	-0.407271	1.77725	HIST1H2BM;CCDC18;UBE2T;SNAI3;H2AFX;MYBL2;CDC7;KIF22;E2F7;CEP78;HIST1H2AB
HNF4A_19761587_ChIP-ChIP_CACO-2_Human	9/1126	0.00543427	0.0132135	1.87898	-0.996046	4.30941	BRIP1;CCNB1;CDCA2;H2AFX;CASC5;NEK2;ECT2;LMNB1;ASF1B
STAT3_24763339_ChIP-Seq_IMN-ESCS_Mouse	12/1788	0.00557165	0.0134554	1.8711	0.0886866	-0.382095	ANLN;FANCD2;PBK;CDK1;ENPP1;KIF23;KIF20B;LDLR;CDKN3;LMNB1;SMC2;ASF1B
TEAD4_22529382_ChIP-Seq_TROPHECTODERM_Mouse	14/2293	0.0063574	0.0152492	1.81675	0.161541	-0.675762	GPSM2;STIL;CENPW;CKAP2L;CCNF;KIF14;FOXM1;LMNB1;TPX2;ANLN;KIF18A;PRC1;ECT2;E2F7
PBX1_22567123_ChIP-ChIP_OVCAR3_Human	14/2299	0.00649873	0.0154835	1.81013	-0.34135	1.42274	TOP2A;CDCA3;KIF22;CDC25C;FAM111B;CCNB2;ASPM;SGOL1;KIAA0101;EXO1;KIF4A;ANP32E;BUB1;CDKN3
SMAD4_19686287_ChIP-ChIP_HaCaT_Human	5/405	0.0066032	0.0156276	1.80611	-0.949135	3.94718	C5ORF34;EXO1;CDC6;MNS1;ECT2
FOXP2_21765815_ChIP-ChIP_NEURO2A_Mouse	9/1164	0.00668691	0.015648	1.80554	-0.720386	2.99494	SGOL2;CENPH;SNAI3;BIRC5;BUB1B;KIF20A;LMNB1;CIT;HIST1H2AB
TAL1_20887958_ChIP-Seq_HPC-7_Mouse	13/2067	0.0067	0.015648	1.80554	0.279526	-1.16211	CDT1;H2AFX;HJURP;KIF22;CDC20;SGOL2;UBE2S;UBE2T;TACC3;BIRC5;NCAPD2;NEK2;LDLR
TP53_22127205_ChIP-Seq_IMR90_Human	8/975	0.00742449	0.0172268	1.7638	-0.450016	1.82765	TPX2;SGOL2;PRC1;MCM4;SKA3;TYMS;E2F7;LMNB1
SIN3A_21632747_ChIP-Seq_MESC_Mouse	9/1186	0.00750739	0.017306	1.7618	-0.216335	0.877607	GINS2;CCDC18;SASS6;NCAPD2;NEK2;KIF2C;MND1;TTK;KIF22
SETDB1_19884257_ChIP-Seq_MESC_Mouse	14/2353	0.00788768	0.0180653	1.74315	0.231096	-0.927563	CDT1;RNASEH2A;NCAPG2;GINS4;NCAPG;KIF23;MKI67;NCAPH;CIT;CENPE;CENPF;NUF2;KIF2C;ASF1B
NR1H3_23393188_ChIP-Seq_ATHEROSCLEROTIC-FOAM_Human	6/599	0.00801493	0.0182391	1.739	-0.61041	2.44419	TOP2A;MELK;KIFC1;MCM4;PHGDH;TK1
ESRRB_18555785_ChIP-Seq_MESC_Mouse	10/1434	0.00864699	0.0195521	1.70881	-0.305878	1.20353	ANLN;CCNB2;ASPM;KIF18A;BUB1B;NCAPD2;KIF23;MND1;TRIP13;IQGAP3
SMAD1_18555785_ChIP-Seq_MESC_Mouse	6/610	0.00871206	0.0195746	1.70831	-0.802942	3.15839	CDT1;MYBL2;MND1;CDC25C;SPC24;HIST1H2AB
SPI1_22096565_ChIP-ChIP_GC-B_Mouse	11/1676	0.00918625	0.0205102	1.68803	-0.525272	2.04165	ARHGAP11A;CCDC18;SPAG5;UBE2S;TACC3;SASS6;CASC5;TRIP13;DTL;HIST1H2AB;ASF1B
POU5F1_16153702_ChIP-ChIP_HESC_Human	6/622	0.0095211	0.0210725	1.67628	-1.03009	3.97593	TOP2A;KIAA0101;BUB1B;CDC7;PHGDH;KIF15
EGR1_20690147_ChIP-Seq_ERYTHROLEUKEMIA_Human	28/6207	0.00955681	0.0210725	1.67628	2.03485	-7.8541	UHRF1;CCNF;MKI67;TYMS;NCAPH;AURKB;LMNB1;BRIP1;MYBL2;PHGDH;LDLR;ZNF367;GINS2;CDT1;C5ORF34;SNAI3;H2AFX;ANLN;UBE2S;KIFC1;TACC3;SASS6;ANP32E;BIRC5;KIF2C;FAM64A;TRIP13;ASF1B
STAT4_19710469_ChIP-ChIP_TH1 _Mouse	12/1939	0.0102239	0.0224034	1.64969	-0.940773	3.57357	CDC20;TPX2;DTYMK;RNASEH2A;KIFC1;SNAI3;H2AFX;CCNF;NUSAP1;CDC7;CDC6;HIST1H2AB
SPI1_20517297_ChIP-Seq_HL60_Human	9/1249	0.0102866	0.0224034	1.64969	-0.0979459	0.372052	TPX2;CENPH;ESPL1;CDCA8;NCAPH;BEND6;LMNB1;CEP78;CIT
PRDM14_21183938_ChIP-Seq_MESC_Mouse	12/1944	0.0104181	0.0224146	1.64947	0.410822	-1.56032	CDC20;GINS2;RNASEH2A;UHRF1;H2AFX;BUB1B;KIF11;GTSE1;CEP55;NCAPH;CEP78;MAD2L1
WT1_25993318_ChIP-Seq_PODOCYTE_Human	18/3464	0.0103605	0.0224146	1.64947	1.22752	-4.66217	GINS1;CENPW;SPAG5;CCNF;KIF23;CDC7;CDC6;MKI67;CIT;CDC45;UBE2T;TACC3;PHGDH;SPDL1;MNS1;LDLR;SPC24;CEP78
EWS-ERG_20517297_ChIP-Seq_CADO-ES1_Human	8/1038	0.0105457	0.0225527	1.6468	-0.215881	0.8186	GINS2;CDC45;GINS4;PHGDH;DLGAP5;SPC24;RIBC2;KIF15
PPARG_23326641_ChIP-Seq_C3H10T1-2_Mouse	7/838	0.0109767	0.0233337	1.63202	-1.02999	3.87056	CDT1;SGOL1;KIFC1;PLK1;CASC5;MCM4;CEP78
FOXA2_19822575_ChIP-Seq_HepG2_Human	16/2968	0.0112343	0.0237391	1.62453	0.940814	-3.51924	TOP2A;GPSM2;STIL;CDCA2;CKAP2L;PLK1;BUB1B;CDC6;CDC25C;AURKB;ENPP1;NCAPD2;NEK2;TK1;ECT2;LDLR
MYC_19915707_ChIP-ChIP_AK7_Human	16/2979	0.0116044	0.0243761	1.61304	-0.135445	0.503063	GPSM2;RNASEH2A;CKAP2L;MKI67;ANLN;SGOL1;KIFC1;PBK;SASS6;ANP32E;ENPP1;MCM4;BIRC5;KIF2C;RIBC2;CEP78
PAX3-FKHR_20663909_ChIP-Seq_RHABDOMYOSARCOMA_Human	8/1063	0.0120222	0.0251052	1.60024	-0.121056	0.446051	CCDC18;SGOL1;DIAPH3;EXO1;PBK;LDLR;SHCBP1;MAD2L1
BCL3_23251550_ChIP-Seq_MUSCLE_Mouse	7/858	0.0123516	0.025232	1.59805	-0.174433	0.64185	ASPM;DTYMK;SGOL1;HJURP;MND1;KIF11;CDKN3
JUND_26020271_ChIP-Seq_SMOOTH MUSCLE_Human	12/2000	0.0127937	0.025232	1.59805	0.410847	-1.51177	CENPE;DTYMK;PRC1;BUB1B;MCM4;KIF20B;ZNF367;LDLR;E2F7;NCAPH;SPC24;BEND6
JUN_26020271_ChIP-Seq_SMOOTH MUSCLE_Human	12/2000	0.0127937	0.025232	1.59805	0.416088	-1.53106	DTYMK;UBE2S;PRC1;BUB1B;HMMR;CDC6;TYMS;LDLR;NDC80;E2F7;NCAPH;BEND6
KLF5_20875108_ChIP-Seq_MESC_Mouse	12/2000	0.0127937	0.025232	1.59805	0.429808	-1.58154	FAM111B;KIAA1524;MELK;FANCD2;CDK1;ENPP1;PHGDH;MYOZ3;KIF11;MKI67;LMNB1;BEND6
NEUROD2_26341353_ChIP-Seq_CORTEX_Mouse	12/2000	0.0127937	0.025232	1.59805	0.460817	-1.69564	GINS1;POLQ;SPAG5;PLK1;PBK;MND1;CDC6;FAM83D;GTSE1;NCAPH;LMNB1;SPC25
OLIG2_26023283_ChIP-Seq_AINV15_Mouse	12/2000	0.0127937	0.025232	1.59805	0.477625	-1.75749	CCNA2;CDC45;SPAG5;UHRF1;KIF14;BIRC5;OIP5;TK1;MNS1;ECT2;LMNB1;CIT
MEIS1_26253404_ChIP-Seq_OPTIC CUPS_Mouse	12/2000	0.0127937	0.025232	1.59805	0.487589	-1.79415	GINS2;CENPF;CCDC18;NEIL3;CDK1;TTK;KIF2C;TRIP13;MKI67;DTL;CDKN3;MAD2L1
TET1_21490601_ChIP-Seq_MESC_Mouse	12/1994	0.0125208	0.025232	1.59805	0.515419	-1.89656	ANLN;CENPF;FANCD2;UBE2T;PBK;BUB1B;NEK2;KIF23;CDC7;ESCO2;E2F7;LMNB1
FOXA1_25552417_ChIP-Seq_VCAP_Human	12/2000	0.0127937	0.025232	1.59805	0.51821	-1.90683	CCNA2;POLQ;SGOL2;CDCA2;MELK;EXO1;ANP32E;KIF20A;KIF11;CDC25C;SPC24;ASF1B
GATA3_24758297_ChIP-Seq_MCF7_Human	12/2000	0.0127937	0.025232	1.59805	0.52714	-1.93969	FANCI;CCNA2;GPSM2;ASPM;CKAP2L;UBE2T;ANP32E;BIRC5;MND1;TRIP13;ZNF367;NCAPH
RAD21_21589869_ChIP-Seq_MESC_Mouse	12/2036	0.014528	0.0284942	1.54524	0.577952	-2.05638	ANLN;POLQ;RNASEH2A;KIF18B;UBE2S;TROAP;NCAPG;NEK2;PHGDH;FAM64A;MAD2L1;ASF1B
AR_20517297_ChIP-Seq_VCAP_Human	12/2047	0.0150923	0.0294382	1.53109	0.470726	-1.65953	ARHGAP11A;CCNA2;GPSM2;CDCA2;DIAPH3;KIAA0101;EXO1;KIF23;MND1;KIF20A;MKI67;BEND6
CTCF_18555785_ChIP-Seq_MESC_Mouse	10/1568	0.0153155	0.0297105	1.52709	0.0288163	-0.101325	CCNA2;GINS4;NUF2;TTK;KIF23;MND1;DTL;SHCBP1;SPC24;ASF1B
JUN_21703547_ChIP-Seq_K562_Human	10/1585	0.0163789	0.0316006	1.5003	-0.0866321	0.299277	TOP2A;NEIL3;KIF18A;SGOL1;DIAPH3;EXO1;FANCD2;PRC1;NCAPG;E2F7
GATA1_19941827_ChIP-Seq_MEL_Mouse	11/1834	0.0169135	0.0324557	1.48871	0.371303	-1.27278	ANLN;RNASEH2A;GINS4;CCNF;ANP32E;PHGDH;TK1;CDC6;LDLR;SPC24;CIT
SOX11_23321250_ChIP-ChIP_Z138-A519-JVM2_Human	8/1134	0.0170452	0.0325325	1.48768	-0.511031	1.75055	CENPF;ESPL1;FANCD2;ZWILCH;PLK1;CDC6;TK1;E2F7
MYB_21317192_ChIP-Seq_ERMYB_Mouse	7/923	0.0176795	0.0335626	1.47414	-0.0396073	0.134441	ANLN;DTYMK;H2AFX;ANP32E;TK1;MKI67;CEP78
TP63_22573176_ChIP-Seq_HFKS_Human	20/4229	0.0180445	0.0340733	1.46759	1.89264	-6.39567	FANCI;ARHGAP11A;GINS2;CDT1;CCDC18;UHRF1;ZWILCH;CCNF;HJURP;BUB1B;KIF23;CIT;ANLN;KIF18B;TACC3;PHGDH;TK1;TRIP13;LDLR;RIBC2
AR_22383394_ChIP-Seq_PROSTATE CANCER_Human	11/1857	0.0183556	0.0344775	1.46246	0.479103	-1.61335	CENPE;POLQ;CENPF;CCDC18;STIL;TTK;CDC7;DTL;E2F7;LMNB1;SMC2
EOMES_21245162_ChIP-Seq_HESC_Human	7/932	0.0185276	0.0346174	1.46071	-0.00268459	0.00902934	GPSM2;STIL;DIAPH3;SASS6;MCM4;NEK2;CEP55
EZH2_23942234_ChIP-Seq_MYOBLASTS AND MYOTUBES_Mouse	7/935	0.0188166	0.0349733	1.45626	-0.0177109	0.0593876	CENPE;STIL;TROAP;SNAI3;NCAPG2;CCNF;KIF20A
HOXD13_18407260_ChIP-ChIP_invivo in developing limbs_Mouse	3/196	0.0195962	0.0362326	1.4409	-0.961534	3.19017	CENPF;DIAPH3;TTK
SRY_22984422_ChIP-ChIP_TESTIS_Rat	3/197	0.0198541	0.0365191	1.43748	-0.74164	2.45477	CDC20;PBK;TRIP13
SOX9_25088423_ChIP-ChIP_EMBRYONIC GONADS_Mouse	11/1903	0.0215129	0.0393664	1.40487	0.804688	-2.60304	CDT1;CENPH;SPAG5;FANCD2;SNAI3;CCNF;TACC3;MND1;GTSE1;LDLR;CEP55
POU5F1_18555785_ChIP-Seq_MESC_Mouse	5/555	0.0226084	0.0411589	1.38554	-0.476803	1.52115	UBE2T;LDLR;DTL;CEP78;LMNB1
RUNX1_17652178_ChIP-ChIP_JURKAT_Human	7/1003	0.0262447	0.047535	1.32299	-0.411394	1.25322	CDT1;BRIP1;SGOL1;H2AFX;CASC5;MKI67;BUB1
MITF_21258399_ChIP-Seq_MELANOMA_Human	24/5578	0.0274379	0.0494439	1.30589	3.45665	-10.3938	GINS1;GPSM2;DTYMK;PLK1;ESCO2;TYMS;IQGAP3;NCAPH;CIT;ANLN;CCNB1;SGOL1;CENPH;KIFC1;TACC3;DEPDC1;PHGDH;MYBL2;FAM64A;TRIP13;ZNF367;SPC24;RIBC2;ASF1B
EOMES_20176728_ChIP-ChIP_TROPHOBLAST STEM CELLS_Mouse	10/1744	0.0291453	0.0522555	1.28187	0.247185	-0.729594	ANLN;CDCA3;SNAI3;ANP32E;MCM4;NEK2;KIF11;CDC6;ECT2;LDLR
MNX1_26342078_ChIP-Seq_MIN6-4N_Mouse	11/2000	0.0294608	0.0525557	1.27938	0.760125	-2.23924	CENPF;CENPH;UHRF1;KIFC1;UBE2T;PLK1;KIF14;ENPP1;BUB1B;CDC6;E2F7
MEF2A_21415370_ChIP-Seq_HL-1_Mouse	7/1048	0.0321386	0.057046	1.24377	-0.399268	1.14346	ASPM;CDT1;GINS2;SGOL1;NUF2;TACC3;AURKB
FLI1_20887958_ChIP-Seq_HPC-7_Mouse	11/2030	0.0322998	0.0570469	1.24377	0.750999	-2.15077	FANCI;CDT1;POLQ;CDCA3;KIFC1;TMEM176B;UBE2T;SASS6;NCAPD2;GTSE1;MAD2L1
VDR_24763502_ChIP-Seq_THP-1_Human	8/1288	0.0328537	0.0577379	1.23854	0.268841	-0.766693	CDT1;DIAPH3;UHRF1;UBE2T;H2AFX;TACC3;MAD2L1;LMNB1
NANOG_21062744_ChIP-ChIP_HESC_Human	6/840	0.0348962	0.0610254	1.21449	-0.0991519	0.277275	GPSM2;HIST1H2BM;BRIP1;CDCA8;KIF23;PRR11
FOXP2_23625967_ChIP-Seq_PFSK-1 AND SK-N-MC_Human	6/863	0.0389353	0.067755	1.16906	0.15987	-0.430347	CDC45;UHRF1;EXO1;ANP32E;MCM4;GTSE1
TP53_22573176_ChIP-Seq_HFKS_Human	8/1348	0.0410935	0.0711619	1.14775	0.3183	-0.841201	TPX2;SGOL2;CENPW;SKA3;FAM83D;DLGAP5;NDC80;LMNB1
SMARCA4_20176728_ChIP-ChIP_TROPHOBLAST STEM CELLS_Mouse	7/1118	0.0429714	0.0740526	1.13046	-0.00976665	0.0254224	TOP2A;RNASEH2A;PRC1;NEK2;CDC6;ECT2;BUB1
TP53_20018659_ChIP-ChIP_R1E_Mouse	7/1122	0.0436539	0.0748653	1.12572	0.0994403	-0.257756	CCNF;BIRC5;ENPP1;GTSE1;NCAPH;E2F7;KIF15
CIITA_25753668_ChIP-Seq_RAJI_Human	4/459	0.0441468	0.0753468	1.12294	-0.343856	0.889093	CDC45;CASC5;KIF2C;KIF15
PPARG_19300518_ChIP-PET_3T3-L1 preadipocyte _Mouse	3/272	0.0445045	0.0755937	1.12151	-0.583718	1.50738	TOP2A;UBE2S;MAD2L1
AR_19668381_ChIP-Seq_PC3_Human	16/3519	0.0449309	0.0759547	1.11945	1.23182	-3.17517	CCNF;CASC5;CIT;KIAA1524;TPX2;BRIP1;DIAPH3;MELK;KIFC1;DEPDC1;MCM4;FAM64A;ECT2;CEP55;MAD2L1;RIBC2
SPI1_23127762_ChIP-Seq_K562_Human	8/1389	0.0474563	0.0798435	1.09776	0.450455	-1.13861	ANLN;KIF18B;UBE2S;NCAPG2;PBK;KIF20A;FAM83D;SHCBP1
PRDM16_22522345_ChIP-ChIP_PALATE MESENCHYMAL_Mouse	2/122	0.049172	0.0823398	1.08439	-0.212334	0.530176	CEP78;KIF15
STAT3_19079543_ChIP-ChIP_MESC_Mouse	6/948	0.0563861	0.0939769	1.02698	-0.0331464	0.0783815	POLQ;ESPL1;SPAG5;MYOZ3;KIF22;LDLR
CREB1_15753290_ChIP-ChIP_HEK293T_Human	6/957	0.0584709	0.0969962	1.01325	-1.4606	3.4077	CCNA2;CENPE;PRC1;EXO1;FANCD2;GTSE1
TOP2B_26459242_ChIP-Seq_MCF7_Human	10/2000	0.0624786	0.102211	0.9905	0.872823	-1.99066	CENPW;SGOL1;CENPI;NCAPG2;KIF23;MKI67;SKA3;SMC2;MAD2L1;BEND6
POU3F1_26484290_ChIP-Seq_ESC_Mouse	10/2000	0.0624786	0.102211	0.9905	0.979265	-2.23342	GINS2;BRIP1;CDCA2;TROAP;NUF2;PBK;KIF2C;RIBC2;SMC2;SPC25
ELK3_25401928_ChIP-Seq_HUVEC_Human	10/2000	0.0624786	0.102211	0.9905	1.0446	-2.38244	STIL;UHRF1;TACC3;CDCA8;KIF11;ECT2;MKI67;KIF20B;LMNB1;CIT
NFE2L2_22581777_ChIP-Seq_LYMPHOBLASTOID_Human	4/527	0.066224	0.107842	0.967213	-0.0514061	0.114486	PRC1;NCAPD2;DLGAP5;AURKB
WDR5_24793694_ChIP-Seq_LNCAP_Human	5/757	0.0679105	0.110083	0.958279	0.040788	-0.0899995	C5ORF34;KIFC1;NUF2;KIF11;LDLR
EST1_17652178_ChIP-ChIP_JURKAT_Human	6/1001	0.069324	0.111358	0.953281	-0.541209	1.18796	ESPL1;EXO1;CASC5;BUB1B;MAD2L1;KIF15
GABP_17652178_ChIP-ChIP_JURKAT_Human	6/1001	0.069324	0.111358	0.953281	-0.438148	0.961739	KIAA1524;SGOL2;CENPH;ZWILCH;SASS6;TRIP13
CTNNB1_24651522_ChIP-Seq_LGR5+ INTESTINAL STEM _Human	2/162	0.0801442	0.128159	0.892252	-0.320294	0.65804	GPSM2;CEP78
HTT_18923047_ChIP-ChIP_STHdh_Human	4/566	0.0810485	0.129023	0.889332	-0.305161	0.624897	CCNB1;HMMR;KIF22;FOXM1
YY1_22570637_ChIP-Seq_MALME-3M_Human	6/1049	0.0824133	0.13061	0.884022	0.31125	-0.63356	TPX2;GPSM2;BRIP1;RNASEH2A;MCM8;SPC24
ASXL1_24218140_ChIP-Seq_BMDM_Mouse	5/807	0.0837431	0.132128	0.879005	0.0291029	-0.0589038	CDCA2;UBE2S;KIF11;SKA3;CEP55
TBP_23326641_ChIP-Seq_C3H10T1-2_Mouse	6/1057	0.0847208	0.133079	0.87589	-0.319407	0.644183	GINS1;DTYMK;RNASEH2A;ESCO2;AURKB;HIST1H2AB
NUCKS1_24931609_ChIP-Seq_HEPATOCYTES_Mouse	4/588	0.0900777	0.14087	0.85118	0.216188	-0.423711	CCNA2;CCNB1;CDK1;BIRC5
CEBPA_23403033_ChIP-Seq_LIVER_Mouse	4/589	0.0904992	0.140909	0.851062	-3.09442e-05	6.06395e-05	GINS1;DTYMK;HJURP;CASC5
PPARG_20176806_ChIP-Seq_THIOMACROPHAGE_Mouse	5/837	0.0941046	0.145883	0.835996	0.327749	-0.630901	CCNB2;ANP32E;PHGDH;KIF23;CDC6
CEBPB_23403033_ChIP-Seq_LIVER_Mouse	3/382	0.0982841	0.151043	0.8209	-0.0682662	0.129036	GINS1;NUF2;HJURP
AR_25329375_ChIP-Seq_VCAP_Human	9/1906	0.0979972	0.151043	0.8209	0.849327	-1.60539	POLQ;CDCA2;MELK;KIAA0101;CKAP2L;KIF4B;TMEM176B;DEPDC1;CDC7
HOXA2_22223247_ChIP-Seq_E11.5 EMBRYO_Mouse	1/38	0.105486	0.161412	0.792064	1.1324	-2.06526	HMMR
NR3C1_21868756_ChIP-Seq_MCF10A_Human	6/1132	0.108071	0.164657	0.783419	0.500498	-0.902842	CENPF;BRIP1;UBE2T;CDK1;LDLR;CDKN3
MECOM_23826213_ChIP-Seq_KASUMI_Mouse	9/1951	0.108895	0.165203	0.781982	1.09886	-1.97859	CENPW;CDC45;TMEM176B;ANP32E;KIF23;MYBL2;KIF22;ECT2;FAM83D
IRF1_19129219_ChIP-ChIP_H3396 _Human	2/196	0.110001	0.166171	0.779444	-0.197991	0.355341	BRIP1;CDCA8
WT1_19549856_ChIP-ChIP_Wilms tumor-derived CCG99_11	2/199	0.11276	0.169618	0.770527	-0.0450117	0.07986	CENPF;ANP32E
BCL11B_21912641_ChIP-Seq_STHDH STRIUM _Mouse	1/43	0.118185	0.177028	0.751958	0.934999	-1.6189	LDLR
RARA_24833708_ChIP-Seq_LIVER_Mouse	9/2000	0.12151	0.181245	0.741735	1.11034	-1.89635	HIST1H2BM;POLQ;UBE2S;KIFC1;FANCD2;BIRC5;CDC6;BUB1;NDC80
OLIG2_23332759_ChIP-Seq_OLIGODENDROCYTES_Mouse	9/2040	0.132378	0.196629	0.706353	0.974491	-1.58495	CCNB2;CENPF;NEIL3;EXO1;TACC3;CDC7;KIF20B;LMNB1;SPC25
REST_21632747_ChIP-Seq_MESC_Mouse	10/2339	0.134977	0.199654	0.699723	1.53978	-2.48085	ARHGAP11A;CCNB2;MELK;CCNF;MKI67;FAM83D;DTL;SHCBP1;E2F7;SPC24
ESR1_17901129_ChIP-ChIP_ liver_Mouse	3/444	0.136242	0.199859	0.699277	0.022197	-0.0357404	KIFC1;SNAI3;BIRC5
KLF4_25985364_ChIP-Seq_ATHEROSCLEROSIS LESION_Mouse	6/1211	0.135892	0.199859	0.699277	0.699677	-1.12658	TPX2;NUF2;CDC7;CDC25C;MKI67;IQGAP3
RUNX1_22412390_ChIP-Seq_EML_Mouse	8/1770	0.136881	0.199971	0.699033	1.07806	-1.73524	HIST1H2BM;DTYMK;SNAI3;SASS6;TTK;E2F7;HIST1H2AB;BEND6
SCL_21571218_ChIP-Seq_MEGAKARYOCYTES_Human	8/1784	0.141198	0.205431	0.687334	1.00478	-1.59021	FAM111B;CCNB1;TACC3;MYBL2;LDLR;MAD2L1;BEND6;ASF1B
YY1_21170310_ChIP-Seq_MESC_Mouse	3/464	0.149425	0.216514	0.664514	0.122203	-0.186982	UBE2T;NUF2;CASC5
CTNNB1_20460455_ChIP-Seq_HCT116_Human	5/988	0.15533	0.223247	0.651215	0.55041	-0.825328	BRIP1;KIF11;DTL;LDLR;SPC24
REST_19997604_ChIP-ChIP_NEURONS_Mouse	9/2118	0.154994	0.223247	0.651215	0.6379	-0.956516	CCNA2;GPSM2;CCNB2;MCM8;H2AFX;CCNF;CEP78;HIST1H2AB;MAD2L1
POU5F1_16518401_ChIP-PET_MESC_Mouse	7/1550	0.158114	0.226332	0.645254	-0.207073	0.307659	TOP2A;MYBL2;CDC6;LDLR;BUB1;LMNB1;CIT
ETV2_25802403_ChIP-Seq_MESC_Mouse	5/1000	0.160785	0.229231	0.639726	0.520213	-0.766286	CCNB2;MELK;LRRN4CL;TMEM176B;CDKN3
SMAD4_21741376_ChIP-Seq_HESC_Human	11/2738	0.162474	0.230713	0.636927	0.74382	-1.09087	ANLN;BRIP1;CCDC18;DIAPH3;NUF2;PBK;NEK2;ESCO2;TRIP13;CEP55;CDKN3
SOX9_22984422_ChIP-ChIP_TESTIS_Rat	1/64	0.169595	0.239865	0.620033	0.712226	-1.01683	SKA3
SRY_25088423_ChIP-ChIP_EMBRYONIC GONADS_Mouse	12/3083	0.173766	0.244789	0.611208	2.58912	-3.64382	CDT1;RNASEH2A;UBE2S;SNAI3;NCAPG2;PLK1;TACC3;MND1;FAM64A;GTSE1;CEP55;LMNB1
ATF3_23680149_ChIP-Seq_GBM1-GSC_Human	9/2189	0.177136	0.248551	0.604585	1.37281	-1.91111	KIAA1524;NEIL3;NUF2;TACC3;CASC5;KIF23;CDC6;ZNF367;LDLR
EGR1_19374776_ChIP-ChIP_THP-1_Human	1/68	0.179044	0.250239	0.601645	0.742062	-1.02801	HMMR
SALL4_18804426ESC_ChIP-ChIP_MESC_Mouse	5/1062	0.190158	0.26473	0.577196	0.355705	-0.472748	ANLN;KIF18A;UHRF1;MYBL2;ECT2
MYC_22102868_ChIP-Seq_BL_Human	4/797	0.196251	0.272145	0.565199	0.193113	-0.251321	CDT1;MYBL2;ZNF367;LMNB1
SPI1_20176806_ChIP-Seq_THIOMACROPHAGE_Mouse	7/1654	0.197413	0.272692	0.564328	1.11675	-1.45112	KIF14;BIRC5;PHGDH;PRR11;AURKB;CDKN3;SPC25
VDR_24787735_ChIP-Seq_THP-1_Human	4/805	0.20091	0.276447	0.558389	0.555668	-0.714443	TPX2;GINS2;DIAPH3;ASF1B
ELF5_23300383_ChIP-Seq_T47D_Human	5/1087	0.20252	0.277585	0.556604	0.602864	-0.772647	C5ORF34;CENPH;KIF11;ECT2;GTSE1
GATA2_21571218_ChIP-Seq_MEGAKARYOCYTES_Human	5/1111	0.214637	0.293062	0.53304	0.656538	-0.805815	KIF14;NCAPG;TRIP13;CDKN3;CIT
CEBPB_24764292_ChIP-Seq_MC3T3_Mouse	8/2000	0.215816	0.293543	0.532328	1.33643	-1.6381	CDC20;RNASEH2A;UBE2S;TMEM176B;TROAP;TRIP13;AURKB;CEP78
GATA2_20887958_ChIP-Seq_HPC-7_Mouse	7/1708	0.219228	0.297046	0.527177	1.26959	-1.54111	DTYMK;STIL;MELK;CCNF;HJURP;TTK;NDC80
TRIM28_21343339_ChIP-Seq_HEK293_Human	1/90	0.22914	0.309295	0.509627	0.61883	-0.726172	PBK
ZFP281_18358816_ChIP-ChIP_MESC_Mouse	3/578	0.230965	0.309874	0.508815	0.246868	-0.289227	MYBL2;ECT2;DTL
CTBP1_25329375_ChIP-Seq_LNCAP_Human	5/1145	0.232187	0.309874	0.508815	0.790652	-0.926319	GINS1;CDCA2;NUF2;MYOZ3;MAD2L1
KLF1_20508144_ChIP-Seq_FETAL-LIVER-ERYTHROID_Mouse	5/1144	0.231665	0.309874	0.508815	0.876177	-1.02652	CCNA2;TPX2;MELK;HJURP;SMC2
MEIS1_20887958_ChIP-Seq_HPC-7_Mouse	6/1452	0.23801	0.316456	0.499687	1.11762	-1.28591	CCDC18;KIF18A;SPAG5;KIFC1;MCM8;HJURP
RCOR1_19997604_ChIP-ChIP_NEURONS_Mouse	9/2378	0.242438	0.321139	0.493307	0.98366	-1.11732	CCNA2;STIL;SPAG5;MCM8;SASS6;NUSAP1;LMNB1;MAD2L1;KIF15
ESR1_15608294_ChIP-ChIP_MCF7_Human	1/98	0.246594	0.32543	0.487542	0.672054	-0.754453	BRIP1
SALL1_21062744_ChIP-ChIP_HESC_Human	1/105	0.261544	0.343881	0.463591	0.644852	-0.688353	ECT2
FOXO1_23066095_ChIP-Seq_LIVER_Mouse	2/347	0.262661	0.344076	0.463346	0.389109	-0.415138	SGOL1;CCNF
ELK1_22589737_ChIP-Seq_MCF10A_Human	4/928	0.276062	0.357672	0.446515	0.792674	-0.814979	TPX2;POLQ;KIFC1;LDLR
TCF7_22412390_ChIP-Seq_EML_Mouse	6/1529	0.274771	0.357672	0.446515	1.31897	-1.35609	GPSM2;CDC45;CENPI;TMEM176B;KIF22;SPC25
TET1_21451524_ChIP-Seq_MESC_Mouse	7/1839	0.275391	0.357672	0.446515	1.61444	-1.65987	CDCA3;CCNF;NCAPD2;TK1;CDC6;PRR11;BEND6
TCF7L2_21901280_ChIP-Seq_H4IIE_Rat	3/645	0.282142	0.36422	0.438636	0.480038	-0.484837	FAM83D;CIT;MAD2L1
EGR1_23403033_ChIP-Seq_LIVER_Mouse	4/944	0.286202	0.368122	0.434008	0.834916	-0.834364	HIST1H2BM;ECT2;SPC24;HIST1H2AB
REST_18959480_ChIP-ChIP_MESC_Mouse	10/2868	0.306595	0.392928	0.405687	0.680142	-0.635339	POLQ;CDCA2;MELK;UBE2S;CCNF;ANP32E;CDC7;KIF11;E2F7;CIT
RARG_19884340_ChIP-ChIP_MEF_Mouse	2/390	0.307944	0.393237	0.405345	0.405459	-0.378431	HIST1H2BM;NEK2
NOTCH1_17114293_ChIP-ChIP_T-ALL_Human	1/134	0.320405	0.406966	0.390442	0.577973	-0.519613	BUB1B
FOXO3_23340844_ChIP-Seq_DLD1_Human	3/695	0.320987	0.406966	0.390442	0.739016	-0.664394	C5ORF34;KIFC1;KIF14
GATA1_21571218_ChIP-Seq_MEGAKARYOCYTES_Human	9/2601	0.328433	0.414924	0.382031	1.97962	-1.74139	FAM111B;CENPF;CDCA3;CKAP2L;ANP32E;CASC5;TRIP13;DTL;CIT
ZFP281_18757296_ChIP-ChIP_E14_Mouse	7/2004	0.350643	0.441412	0.355156	1.15081	-0.941106	BRIP1;CDCA2;UHRF1;BUB1B;TTK;MYBL2;DTL
SREBP1_19666523_ChIP-Seq_LIVER_Mouse	3/738	0.354464	0.444646	0.351986	0.643503	-0.521544	RNASEH2A;CDCA3;BUB1B
NFE2L2_20460467_ChIP-Seq_MEF_Mouse	4/1055	0.35762	0.445457	0.351195	1.09427	-0.88489	POLQ;SGOL2;CKAP2L;CDKN3
NRF2_20460467_ChIP-Seq_MEF_Mouse	4/1055	0.35762	0.445457	0.351195	1.10483	-0.893425	POLQ;SGOL2;CKAP2L;CDKN3
PIAS1_25552417_ChIP-Seq_VCAP_Human	3/749	0.363006	0.44999	0.346797	0.803776	-0.64184	CCNF;CDC6;E2F7
SOX9_24532713_ChIP-Seq_HFSC_Mouse	5/1384	0.363795	0.44999	0.346797	1.40853	-1.12476	GPSM2;H2AFX;BIRC5;ENPP1;TK1
TBX3_20139965_ChIP-Seq_MESC_Mouse	4/1068	0.366034	0.451187	0.345643	0.808252	-0.643266	POLQ;NEIL3;ZWILCH;MYBL2
IRF8_22096565_ChIP-ChIP_GC-B_Mouse	3/772	0.380809	0.467776	0.329962	0.47137	-0.35813	ZWILCH;TTK;AURKB
SREBP2_21459322_ChIP-Seq_LIVER_Mouse	4/1095	0.383492	0.467833	0.329909	1.08478	-0.824049	KIF18B;KIFC1;HJURP;CDC6
DMRT1_23473982_ChIP-Seq_TESTES_Mouse	7/2072	0.382424	0.467833	0.329909	1.81326	-1.37743	BRIP1;ANP32E;ENPP1;MKI67;CIT;MAD2L1;ASF1B
GATA2_19941826_ChIP-Seq_K562_Human	8/2410	0.385762	0.468992	0.328835	0.993146	-0.751981	CDT1;SNAI3;KIF14;NEK2;KIF2C;MYBL2;DTL;CIT
TCF4_18268006_ChIP-ChIP_LS174T_Human	2/470	0.390385	0.472993	0.325146	0.544637	-0.407756	CENPF;NEK2
THRA_23701648_ChIP-Seq_CEREBELLUM_Mouse	1/179	0.40265	0.484545	0.314666	0.656153	-0.475412	RIBC2
TP63_19390658_ChIP-ChIP_HaCaT_Human	1/179	0.40265	0.484545	0.314666	0.73284	-0.530975	FOXM1
STAT6_20620947_ChIP-Seq_CD4 POS T_Human	2/508	0.42807	0.511815	0.290887	0.370602	-0.248226	HMMR;DLGAP5
GATA3_20176728_ChIP-ChIP_TROPHOBLAST STEM CELLS_Mouse	3/834	0.428195	0.511815	0.290887	0.772036	-0.517103	ANLN;KIF2C;MYBL2
SMARCA4_23332759_ChIP-Seq_OLIGODENDROCYTES_Mouse	8/2522	0.434678	0.517821	0.28582	2.16662	-1.42591	NEIL3;PLK1;GINS4;CDC7;KIF20B;SKA3;CEP78;BEND6
RELA_24523406_ChIP-Seq_FIBROSARCOMA_Human	4/1182	0.439253	0.521521	0.282728	1.43558	-0.934569	ESPL1;ESCO2;ECT2;LDLR
STAT3_20064451_ChIP-Seq_CD4+T_Mouse	7/2204	0.44428	0.525732	0.279236	-0.334125	0.214831	CENPF;CCNF;NUF2;MCM4;PHGDH;KIF11;KIF22
NR4A2_19515692_ChIP-ChIP_MN9D_Mouse	1/207	0.448755	0.52751	0.277769	0.736938	-0.471337	ANLN
STAT5_23275557_ChIP-Seq_MAMMARY-EPITHELIUM_Mouse	4/1197	0.448742	0.52751	0.277769	1.31173	-0.838963	ARHGAP11A;CCNB2;PBK;MYBL2
RNF2_16625203_ChIP-ChIP_MESC_Mouse	4/1219	0.46257	0.541954	0.266037	0.978938	-0.599671	GPSM2;KIFC1;ENPP1;HIST1H2AB
DNAJC2_21179169_ChIP-ChIP_NT2_Human	3/899	0.476468	0.554577	0.256038	1.01584	-0.598891	SGOL1;FAM83D;LMNB1
TP63_23658742_ChIP-Seq_EP156T_Human	11/3652	0.475449	0.554577	0.256038	3.0787	-1.81504	ANLN;DIAPH3;SGOL1;ZWILCH;CDK1;CDC7;MYOZ3;CDC25C;ZNF367;AURKB;CDKN3
POU5F1_18700969_ChIP-ChIP_MESC_Mouse	2/567	0.484067	0.559751	0.252005	0.40354	-0.234159	KIF18A;H2AFX
VDR_20736230_ChIP-Seq_LYMPHOBLASTOID_Human	1/230	0.48397	0.559751	0.252005	0.748436	-0.43429	LDLR
TAF7L_23326641_ChIP-Seq_C3H10T1-2_Mouse	3/912	0.485905	0.560052	0.251771	0.655258	-0.37987	CCDC18;CDCA2;SNAI3
MYCN_19997598_ChIP-ChIP_NEUROBLASTOMA_Human	1/234	0.489862	0.560971	0.251059	0.667842	-0.38607	TRIP13
NFIB_24661679_ChIP-Seq_E16.5 LUNG_Mouse	2/573	0.489573	0.560971	0.251059	0.931623	-0.538557	TMEM176B;CDC7
VDR_23401126_ChIP-Seq_LCL-AND-THP1_Human	1/239	0.497134	0.567468	0.246059	0.91679	-0.519426	PHGDH
NR1I2_20693526_ChIP-Seq_LIVER_Mouse	3/939	0.505243	0.573585	0.241403	0.80002	-0.444691	KIF14;ENPP1;DTL
NOTCH1_21737748_ChIP-Seq_TLL_Human	1/245	0.505724	0.573585	0.241403	0.852067	-0.473621	BRIP1
WT1_20215353_ChIP-ChIP_NEPHRON PROGENITOR_Mouse	5/1663	0.518891	0.586645	0.231625	1.54935	-0.826325	UBE2T;ENPP1;BUB1B;PHGDH;KIF23
FOXP3_17237761_ChIP-ChIP_TREG_Mouse	1/257	0.522469	0.588815	0.230021	0.43645	-0.231163	ENPP1
GATA1_19941826_ChIP-Seq_K562_Human	3/967	0.524902	0.589684	0.229381	0.81909	-0.432617	CDT1;SNAI3;DTL
EGR1_19032775_ChIP-ChIP_M12_Human	1/276	0.547838	0.61351	0.212178	0.744874	-0.363915	SPC24
NANOG_16518401_ChIP-PET_MESC_Mouse	10/3520	0.556243	0.620963	0.206934	0.611463	-0.291352	TPX2;BRIP1;KIF18A;CDCA2;CDCA3;H2AFX;KIF14;MYBL2;MYOZ3;LMNB1
LMO2_20887958_ChIP-Seq_HPC-7_Mouse	5/1741	0.559691	0.622853	0.205614	1.87136	-0.885983	CCNF;CDC6;MKI67;NDC80;SMC2
STAT1_20625510_ChIP-Seq_HELA_Human	2/656	0.561865	0.623319	0.20529	1.01764	-0.481034	BRIP1;CDC7
ERG_20517297_ChIP-Seq_VCAP_Human	3/1062	0.588281	0.650591	0.186692	1.38111	-0.593703	RNASEH2A;TMEM176B;DLGAP5
IRF8_21731497_ChIP-ChIP_J774_Mouse	1/319	0.600419	0.661795	0.179276	0.878233	-0.362533	PHGDH
HIF1A_21447827_ChIP-Seq_MCF7_Human	1/321	0.602711	0.661795	0.179276	0.890377	-0.367547	SMC2
SMAD3_21741376_ChIP-Seq_HESC_Human	4/1460	0.604005	0.661795	0.179276	1.13826	-0.469873	DIAPH3;DTL;CEP55;CDKN3
ZNF274_21170338_ChIP-Seq_K562_Hela	1/327	0.609509	0.665771	0.176675	0.907482	-0.369172	TPX2
EBNA2_21746931_ChIP-Seq_IB4-LCL_Human	4/1492	0.621061	0.676309	0.169855	1.63856	-0.640849	TOP2A;TPX2;RNASEH2A;SPC24
LYL1_20887958_ChIP-Seq_HPC-7_Mouse	2/752	0.636061	0.690525	0.16082	1.28968	-0.47757	HJURP;NEK2
ZIC3_20872845_ChIP-ChIP_MESC_Mouse	1/365	0.64996	0.703463	0.152759	0.913546	-0.321331	KIF23
TFAP2C_20629094_ChIP-Seq_MCF7_Human	3/1203	0.671915	0.725014	0.139653	1.74309	-0.560514	PBK;KIF23;CDC25C
RCOR2_21632747_ChIP-Seq_MESC_Mouse	1/401	0.684435	0.736286	0.132953	0.991514	-0.303539	CDT1
TP53_18474530_ChIP-ChIP_U2OS_Human	2/827	0.686965	0.736775	0.132665	1.26784	-0.387292	CENPE;E2F7
SUZ12_16625203_ChIP-ChIP_MESC_Mouse	3/1270	0.707084	0.756069	0.121439	1.30666	-0.365371	GPSM2;ENPP1;CDC6
EP300_20729851_ChIP-Seq_FORBRAIN MIDBRAIN LIMB HEART_Mouse	5/2093	0.719346	0.766871	0.115278	1.21922	-0.323625	KIF18A;PRC1;PBK;CDC6;AURKB
PHC1_16625203_ChIP-ChIP_MESC_Mouse	2/922	0.742958	0.787314	0.103852	1.18671	-0.283777	GPSM2;CDCA3
NR3C1_23031785_ChIP-Seq_PC12_Mouse	2/918	0.740783	0.787314	0.103852	1.24779	-0.298381	BUB1;E2F7
CEBPD_23245923_ChIP-Seq_MEF_Mouse	1/504	0.76554	0.808829	0.0921432	1.17067	-0.248377	KIF20B
EP300_21415370_ChIP-Seq_HL-1_Mouse	2/1014	0.788853	0.830987	0.0804056	0.893446	-0.165413	CDC7;MAD2L1
ARNT_22903824_ChIP-Seq_MCF7_Human	2/1029	0.795618	0.835634	0.077984	1.49513	-0.268473	ENPP1;MCM4
RUNX1_20887958_ChIP-Seq_HPC-7_Mouse	2/1120	0.832712	0.872014	0.0594764	1.68459	-0.230704	ASPM;DLGAP5
CTNNB1_20615089_ChIP-ChIP_FETAL BRAIN_Human	1/637	0.84039	0.877466	0.0567695	0.882925	-0.115413	PLK1
AHR_22903824_ChIP-Seq_MCF7_Human	1/690	0.863108	0.898544	0.0464606	1.29885	-0.138951	ENPP1
GATA2_21666600_ChIP-Seq_HMVEC_Human	1/837	0.910662	0.939782	0.026973	1.12356	-0.0697814	DTL
EED_16625203_ChIP-ChIP_MESC_Mouse	1/830	0.908825	0.939782	0.026973	1.22721	-0.0762191	ENPP1
TCF3_18467660_ChIP-ChIP_MESC_Mouse	2/1388	0.909414	0.939782	0.026973	1.37423	-0.0853498	TTK;LMNB1
SUZ12_18555785_ChIP-Seq_MESC_Mouse	1/1058	0.953085	0.98071	0.00845924	1.50816	-0.0293761	ENPP1
JARID2_20064375_ChIP-Seq_MESC_Mouse	1/1117	0.960516	0.985501	0.00634293	1.73257	-0.0253045	ENPP1
ESR1_22446102_ChIP-Seq_UTERI_Mouse	2/1916	0.974965	0.990999	0.00392698	1.35545	-0.0122563	CDC7;CDKN3
RNF2_18974828_ChIP-Seq_MESC_Mouse	1/1302	0.977041	0.990999	0.00392698	1.80092	-0.0162843	ENPP1
EZH2_18974828_ChIP-Seq_MESC_Mouse	1/1302	0.977041	0.990999	0.00392698	1.81203	-0.0163848	ENPP1
SUZ12_18974828_ChIP-Seq_MESC_Mouse	2/1934	0.976073	0.990999	0.00392698	2.1495	-0.0194362	ENPP1;SPC25
ZNF217_24962896_ChIP-Seq_MCF7_Human	1/1522	0.987985	0.996405	0.00156417	2.07191	-0.00746225	ENPP1
SUZ12_20075857_ChIP-Seq_MESC_Mouse	6/4356	0.987895	0.996405	0.00156417	5.0884	-0.0183265	SNAI3;ENPP1;MYOZ3;FAM83D;RIBC2;BEND6
TRIM28_17542650_ChIP-ChIP_NTERA2_Human	1/3568	0.999975	0.999975	1.08899e-05	-1.09874	2.75508e-05	KIF2C
SUZ12_18692474_ChIP-Seq_MESC_Mouse	1/1909	0.996182	0.999975	1.08899e-05	2.04693	-5.13265e-05	ENPP1
MTF2_20144788_ChIP-Seq_MESC_Mouse	1/2981	0.999848	0.999975	1.08899e-05	3.26554	-8.18829e-05	ENPP1

## Sheet: D7 2 Gy UP
Term	Overlap	P-value	Adjusted P-value	Negative log10 adjusted p-value	Z-score	Combined Score	Genes
TCF21_26020271_ChIP-Seq_SMOOTH MUSCLE_Human	12/2000	1.61922e-07	5.27867e-05	4.27748	-1.44373	14.2196	THBD;UHRF1;MT1L;TNFSF4;CAPRIN2;CCL2;PLAT;C19ORF33;NEAT1;SPC24;FNDC8;SULF2
PPARD_21283829_ChIP-Seq_MYOFIBROBLAST_Human	14/3447	1.35604e-06	0.000221035	3.65554	-1.08618	9.14259	GSDMC;PARM1;SEMA3C;ATAD2;CXCR4;NEAT1;NCEH1;UBE2T;TNFSF4;KIT;CAPRIN2;CCL2;HIST1H4D;CPA4
SMAD3_21741376_ChIP-Seq_HESC_Human	8/1460	4.79811e-05	0.00221151	2.65531	-2.31243	14.1384	IL1RL1;GSDMC;CCBE1;DIAPH3;TNFSF4;CCL2;CXCR4;SULF2
CTBP2_25329375_ChIP-Seq_LNCAP_Human	7/1053	4.55143e-05	0.00221151	2.65531	-1.96227	11.9975	FAM111B;IGFBP1;GSDMC;DIAPH3;SEMA3C;PRR16;SULF2
FOXM1_25889361_ChIP-Seq_OE33 AND U2OS_Human	7/932	2.10888e-05	0.00221151	2.65531	-1.83672	11.2299	THBD;TSPAN13;UHRF1;UBE2S;UBE2T;ATAD2;NEAT1
SMAD3_18955504_ChIP-ChIP_HaCaT_Human	9/1936	5.42701e-05	0.00221151	2.65531	-1.6613	10.1573	IL1RL1;THBD;SEMA3C;UHRF1;ATAD2;CCL2;CDC6;CPA4;SULF2
SMAD2_18955504_ChIP-ChIP_HaCaT_Human	9/1936	5.42701e-05	0.00221151	2.65531	-1.6507	10.0925	IL1RL1;THBD;SEMA3C;UHRF1;ATAD2;CCL2;CDC6;CPA4;SULF2
BRD4_25478319_ChIP-Seq_HGPS_Human	10/2326	3.77681e-05	0.00221151	2.65531	-1.26143	7.71249	GSDMC;CCBE1;NIPSNAP3A;SEMA3C;UBE2T;TNFSF4;KIT;PRR16;PLAT;CDC6
VDR_20736230_ChIP-Seq_LYMPHOBLASTOID_Human	4/230	6.27273e-05	0.00226998	2.64398	-2.84437	17.3165	TNFSF4;IFI6;CXCR4;SULF2
CEBPA_26348894_ChIP-Seq_LIVER_Mouse	9/2000	6.96312e-05	0.00226998	2.64398	-1.36905	8.33474	IL1RL1;GSDMC;NIPSNAP3A;PARM1;DIAPH3;OAS1;TNFSF4;CAPRIN2;CXCR4
TAL1_20887958_ChIP-Seq_HPC-7_Mouse	9/2067	8.95043e-05	0.00265258	2.57633	-1.32964	7.8877	IL1RL1;NCEH1;UBE2S;UBE2T;KIT;CXCR4;NEAT1;HIST1H4D;FNDC8
POU5F1_18347094_ChIP-ChIP_MESC_Mouse	9/2109	0.000104253	0.00283221	2.54788	-1.5992	9.38204	TSPAN13;SEMA3C;SIX2;KIT;CXCR4;HIST1H4D;SPC24;FNDC8;SULF2
RNF2_16625203_ChIP-ChIP_MESC_Mouse	7/1219	0.000112945	0.0028323	2.54786	-2.12664	12.4763	THBD;CCBE1;GRB14;SIX2;CXCR4;HIST1H4D;HIST1H2AB
SMAD4_21741376_ChIP-Seq_HESC_Human	10/2738	0.000146354	0.00340797	2.4675	-1.78987	10.1694	IL1RL1;GSDMC;CCBE1;TSPAN13;DIAPH3;KIT;PRR16;CCL2;CXCR4;SULF2
SMAD1_18555785_ChIP-Seq_MESC_Mouse	5/610	0.000237872	0.00516976	2.28653	-2.35335	12.3902	KIT;HIST1H4D;SPC24;SULF2;HIST1H2AB
E2F4_17652178_ChIP-ChIP_JURKAT_Human	6/1002	0.000292868	0.00552506	2.25766	-2.8676	14.9071	UBE2S;ATAD2;CXCR4;MCM10;CDC6;HIST1H4D
SALL4_22934838_ChIP-ChIP_CD34+_Human	7/1419	0.000284794	0.00552506	2.25766	-1.9706	10.2441	UHRF1;TNFSF4;SIX2;CCL2;CXCR4;MCM10;CDC6
POU5F1_18692474_ChIP-Seq_MESC_Mouse	12/4232	0.000305065	0.00552506	2.25766	-1.05246	5.4712	THBD;UBE2S;UBE2T;SIX2;ATAD2;KIT;MCM10;HIST1H4D;SPC24;HIST1H2AB;FNDC8;SULF2
EWS-ERG_20517297_ChIP-Seq_CADO-ES1_Human	6/1038	0.000352982	0.00605644	2.21778	-1.67776	8.56771	IL1RL1;GSDMC;ATAD2;CXCR4;LYVE1;SPC24
KLF4_19030024_ChIP-ChIP_MESC_Mouse	7/1502	0.000400367	0.00608645	2.21564	-1.65612	8.449	UHRF1;SIX2;CXCR4;MCM10;HIST1H4D;SULF2;HIST1H2AB
JUN_26020271_ChIP-Seq_SMOOTH MUSCLE_Human	8/2000	0.000410742	0.00608645	2.21564	-1.27519	6.50564	VSIG1;UBE2S;MT1L;PRR16;PLAT;C19ORF33;CDC6;NEAT1
RUNX2_24764292_ChIP-Seq_MC3T3_Mouse	8/2000	0.000410742	0.00608645	2.21564	-1.19338	6.08828	IL1RL1;UBE2S;SIX2;ATAD2;PLAT;NEAT1;SPC24;CPA4
MYC_18940864_ChIP-ChIP_HL60_Human	5/746	0.000591217	0.0080307	2.09525	-2.00912	9.69295	OAS1;SIX2;CAPRIN2;CXCR4;SPC24
E2F1_21310950_ChIP-Seq_MCF7_Human	6/1145	0.000590374	0.0080307	2.09525	-1.8894	9.11536	FAM111B;IL1RL1;ATAD2;KIT;CDC6;HIST1H2AB
STAT5_23275557_ChIP-Seq_MAMMARY-EPITHELIUM_Mouse	6/1197	0.000743405	0.00932116	2.03053	-1.49071	6.96979	GSDMC;THBD;SEMA3C;ATAD2;CAPRIN2;CCL2
ATF3_23680149_ChIP-Seq_GBM1-GSC_Human	8/2189	0.000743284	0.00932116	2.03053	-1.19118	5.56931	NCEH1;CCL2;PLAT;CDC6;NEAT1;HIST1H4D;CPA4;SULF2
E2F7_22180533_ChIP-Seq_HELA_Human	2/46	0.000891736	0.0102069	1.99111	-3.02182	13.8541	ATAD2;CDC6
E2F1_17053090_ChIP-ChIP_MCF7_Human	7/1726	0.000907975	0.0102069	1.99111	-1.4722	6.74958	CCBE1;DIAPH3;VSIG1;UBE2S;CCL2;CDC6;SULF2
RUNX2_22187159_ChIP-Seq_PCA_Human	10/3423	0.000861522	0.0102069	1.99111	-0.803609	3.6843	IL1RL1;PARM1;DIAPH3;NCEH1;GRB14;DPCR1;KIT;CXCR4;SPC24;SULF2
WT1_25993318_ChIP-Seq_PODOCYTE_Human	10/3464	0.000944032	0.0102585	1.98892	-0.661557	3.0297	CCBE1;UBE2T;SIX2;CXCR4;PLAT;MGARP;CDC6;NEAT1;SPC24;SULF2
SUZ12_16625203_ChIP-ChIP_MESC_Mouse	6/1270	0.00100828	0.0102719	1.98835	-1.96889	9.01427	THBD;CCBE1;SEMA3C;SIX2;CXCR4;CDC6
PPARG_20176806_ChIP-Seq_THIOMACROPHAGE_Mouse	5/837	0.000986691	0.0102719	1.98835	-1.66038	7.6018	PARM1;TNFSF4;CCL2;CXCR4;CDC6
SCL_21571218_ChIP-Seq_MEGAKARYOCYTES_Human	7/1784	0.00109962	0.0108629	1.96406	-1.23091	5.56668	FAM111B;CCNA1;NCEH1;KIT;CXCR4;NEAT1;CPA4
BACH1_22875853_ChIP-PCR_HELA AND SCP4_Human	6/1352	0.001387	0.0132989	1.87619	-1.57527	6.8053	IGFBP1;THBD;DIAPH3;CXCR4;MCM10;PLAT
MYB_21317192_ChIP-Seq_ERMYB_Mouse	5/923	0.0015162	0.0138566	1.85834	-1.61115	6.8941	THBD;GRB14;SEMA3C;CXCR4;NEAT1
NANOG_18692474_ChIP-Seq_MESC_Mouse	9/3052	0.00153017	0.0138566	1.85834	-1.05382	4.50928	CCBE1;UHRF1;UBE2S;KIT;CXCR4;HIST1H4D;SPC24;HIST1H2AB;SULF2
FOXP1_21924763_ChIP-Seq_HESC_Human	10/3724	0.00163378	0.014395	1.84179	-0.335218	1.42162	IL1RL1;CCBE1;NCEH1;GRB14;SEMA3C;SIX2;ATAD2;CAPRIN2;FNDC8;SULF2
FOXM1_26100407__CHIP-SEQ_Hek293 flp-in	7/1934	0.00174561	0.0149755	1.82462	-1.11814	4.6977	DIAPH3;SEMA3C;UHRF1;UBE2S;SIX2;IFI6;NEAT1
AUTS2_25519132_ChIP-Seq_293T-REX_Human	5/1000	0.00214663	0.0160514	1.79449	-1.53187	6.32963	IL1RL1;NIPSNAP3A;TSPAN13;OAS1;MCM10
SOX2_20726797_ChIP-Seq_SW620_Human	8/2564	0.00203807	0.0160514	1.79449	-1.23193	5.09027	OAS1;GRB14;SEMA3C;VSIG1;ATAD2;IFI6;C19ORF33;SULF2
GATA3_24758297_ChIP-Seq_MCF7_Human	7/2000	0.00211009	0.0160514	1.79449	-1.02768	4.24633	GRB14;DPCR1;UBE2T;C19ORF33;NEAT1;HIST1H4D;SULF2
GATA6_25053715_ChIP-Seq_YYC3_Human	7/2000	0.00211009	0.0160514	1.79449	-1.00939	4.17075	NCEH1;DPCR1;CAPRIN2;IFI6;C19ORF33;NEAT1;SPC24
FOXA1_25552417_ChIP-Seq_VCAP_Human	7/2000	0.00211009	0.0160514	1.79449	-0.991043	4.09495	THBD;PARM1;SEMA3C;ATAD2;IFI6;CCL2;SPC24
MYC_19030024_ChIP-ChIP_MESC_Mouse	10/3868	0.00216645	0.0160514	1.79449	-0.674757	2.78807	NIPSNAP3A;UHRF1;UBE2S;ATAD2;KIT;CXCR4;MCM10;CDC6;HIST1H2AB;SULF2
HNF4A_19822575_ChIP-Seq_HepG2_Human	13/6083	0.00235857	0.0170865	1.76735	0.500717	-2.03765	IGFBP1;CCBE1;ATAD2;MCM10;CDC6;SULF2;DIAPH3;OAS1;GRB14;UBE2T;TNFSF4;CAPRIN2;C19ORF33
DMRT1_23473982_ChIP-Seq_TESTES_Mouse	7/2072	0.00257264	0.0182322	1.73916	-0.901984	3.61205	TSPAN13;TNFSF4;ATAD2;KIT;PRR16;NEAT1;SULF2
AR_21909140_ChIP-Seq_LNCAP _Human	3/298	0.00263102	0.0182492	1.73876	-2.3751	9.50904	CCNA1;ATAD2;MCM10
SUZ12_18555785_ChIP-Seq_MESC_Mouse	5/1058	0.0027348	0.0184219	1.73466	-1.60328	6.40386	THBD;GRB14;SIX2;PRR16;CXCR4
PAX3-FKHR_20663909_ChIP-Seq_RHABDOMYOSARCOMA_Human	5/1063	0.00279048	0.0184219	1.73466	-1.35477	5.41123	DIAPH3;SEMA3C;CXCR4;PLAT;SULF2
EGR1_20690147_ChIP-Seq_ERYTHROLEUKEMIA_Human	13/6207	0.00282545	0.0184219	1.73466	-0.00804275	0.0321244	SEMA3C;UHRF1;ATAD2;CXCR4;SULF2;TSPAN13;GRB14;UBE2S;DPCR1;SIX2;PRR16;C19ORF33;CPA4
ZFP322A_24550733_ChIP-Seq_MESC_Mouse	2/90	0.00322613	0.0206219	1.68567	-2.45664	9.53522	MCM10;SULF2
NR3C1_21868756_ChIP-Seq_MCF10A_Human	5/1132	0.00364561	0.0228552	1.64101	-1.3467	5.08859	GSDMC;UBE2T;SIX2;KIT;PRR16
CTBP1_25329375_ChIP-Seq_LNCAP_Human	5/1145	0.00382573	0.0235319	1.62834	-1.32339	4.96192	IGFBP1;GSDMC;CXCR4;C19ORF33;SULF2
PIAS1_25552417_ChIP-Seq_VCAP_Human	4/749	0.00486295	0.0293578	1.53228	-1.65857	5.85176	GSDMC;ATAD2;CDC6;NEAT1
MTF2_20144788_ChIP-Seq_MESC_Mouse	8/2981	0.0051167	0.0297865	1.52598	-0.513756	1.80519	THBD;CCBE1;GRB14;SEMA3C;SIX2;KIT;PRR16;CXCR4
SUZ12_20075857_ChIP-Seq_MESC_Mouse	10/4356	0.0051093	0.0297865	1.52598	0.0531256	-0.186667	THBD;CCNA1;CCBE1;PARM1;NCEH1;GRB14;SEMA3C;SIX2;PRR16;CXCR4
SMAD_19615063_ChIP-ChIP_ovarian surface epithelium_Human	2/124	0.00595139	0.0334503	1.4756	-2.81447	9.5627	THBD;OAS1
SOX2_16153702_ChIP-ChIP_HESC_Human	5/1278	0.00605389	0.0334503	1.4756	-2.14101	7.27449	DIAPH3;SIX2;ATAD2;CCL2;HIST1H4D
CREB1_20920259_ChIP-Seq_GC1-SPG_Mouse	8/3057	0.00594144	0.0334503	1.4756	-0.410615	1.39514	NIPSNAP3A;UHRF1;UBE2S;ATAD2;PRR16;CDC6;NEAT1;SULF2
ASXL1_24218140_ChIP-Seq_BMDM_Mouse	4/807	0.00630249	0.0336822	1.4726	-1.70425	5.77875	UBE2S;CXCR4;NEAT1;FNDC8
VDR_24763502_ChIP-Seq_THP-1_Human	5/1288	0.00625188	0.0336822	1.4726	-1.20997	4.10275	GSDMC;DIAPH3;UHRF1;UBE2T;NEAT1
RNF2_18974828_ChIP-Seq_MESC_Mouse	5/1302	0.0065367	0.0338248	1.47076	-1.31984	4.46972	THBD;CCBE1;GRB14;SIX2;CXCR4
EZH2_18974828_ChIP-Seq_MESC_Mouse	5/1302	0.0065367	0.0338248	1.47076	-1.30911	4.43337	THBD;CCBE1;GRB14;SIX2;CXCR4
GATA2_21666600_ChIP-Seq_HMVEC_Human	4/837	0.00714791	0.035212	1.45331	-1.98951	6.65763	IGFBP1;PLAT;HIST1H4D;LYVE1
EED_16625203_ChIP-ChIP_MESC_Mouse	4/830	0.00694429	0.035212	1.45331	-1.84858	6.18604	THBD;CCBE1;SIX2;CXCR4
TCF3_18692474_ChIP-Seq_MESC_Mouse	5/1351	0.00760584	0.035212	1.45331	-1.38349	4.62966	CCBE1;UHRF1;KIT;HIST1H4D;SULF2
SUZ12_18692474_ChIP-Seq_MESC_Mouse	6/1909	0.00750469	0.035212	1.45331	-0.984485	3.29445	CCBE1;GRB14;SEMA3C;SIX2;PRR16;CXCR4
AR_25329375_ChIP-Seq_VCAP_Human	6/1906	0.00744945	0.035212	1.45331	-0.9289	3.10844	GSDMC;GRB14;SEMA3C;CCL2;NEAT1;SULF2
SMARCA4_23332759_ChIP-Seq_OLIGODENDROCYTES_Mouse	7/2522	0.00748239	0.035212	1.45331	-0.613361	2.05253	IL1RL1;GSDMC;PARM1;GRB14;SEMA3C;LYVE1;SULF2
STAT3_23295773_ChIP-Seq_U87_Human	8/3165	0.00728526	0.035212	1.45331	-0.288114	0.964135	IL1RL1;CCNA1;DIAPH3;SEMA3C;KIT;PRR16;PLAT;SULF2
TP53_23651856_ChIP-Seq_MEF_Mouse	8/3193	0.00766886	0.035212	1.45331	-0.186715	0.624816	CCBE1;NCEH1;SEMA3C;CDC6;NEAT1;HIST1H4D;FNDC8;SULF2
SOX2_19030024_ChIP-ChIP_MESC_Mouse	4/863	0.00793888	0.0356223	1.44828	-1.53969	5.13455	CCBE1;TSPAN13;SULF2;HIST1H2AB
SUZ12_18974828_ChIP-Seq_MESC_Mouse	6/1934	0.00797677	0.0356223	1.44828	-0.846796	2.82388	THBD;CCBE1;GRB14;SIX2;PRR16;CXCR4
SPI1_23127762_ChIP-Seq_K562_Human	5/1389	0.00851531	0.0370785	1.43088	-0.97675	3.21812	NCEH1;UBE2S;NEAT1;LYVE1;SULF2
KLF5_25053715_ChIP-Seq_YYC3_Human	6/2000	0.00932649	0.0370785	1.43088	-0.704499	2.32113	GSDMC;ATAD2;IFI6;CXCR4;C19ORF33;NEAT1
FOXA1_25329375_ChIP-Seq_VCAP_Human	6/2000	0.00932649	0.0370785	1.43088	-0.687911	2.26647	IGFBP1;NIPSNAP3A;OAS1;UBE2T;HIST1H2AB;SULF2
JUND_26020271_ChIP-Seq_SMOOTH MUSCLE_Human	6/2000	0.00932649	0.0370785	1.43088	-0.687175	2.26405	VSIG1;PRR16;PLAT;C19ORF33;NEAT1;SPC24
FOXM1_26456572_ChIP-Seq_MCF7_Human	6/2000	0.00932649	0.0370785	1.43088	-0.677647	2.23266	NCEH1;GRB14;SEMA3C;UBE2T;CXCR4;SULF2
KLF5_20875108_ChIP-Seq_MESC_Mouse	6/2000	0.00932649	0.0370785	1.43088	-0.670616	2.20949	FAM111B;TSPAN13;SEMA3C;TNFSF4;ATAD2;CAPRIN2
GATA4_25053715_ChIP-Seq_YYC3_Human	6/2000	0.00932649	0.0370785	1.43088	-0.613304	2.02066	VSIG1;UBE2T;ATAD2;CAPRIN2;CDC6;HIST1H4D
POU3F1_26484290_ChIP-Seq_ESC_Mouse	6/2000	0.00932649	0.0370785	1.43088	-0.52259	1.72179	TNFSF4;KIT;CAPRIN2;PLAT;NEAT1;HIST1H4D
SPI1_22790984_ChIP-Seq_ERYTHROLEUKEMIA_Mouse	6/1962	0.00853074	0.0370785	1.43088	-0.491085	1.61799	PARM1;NCEH1;UBE2S;ATAD2;PLAT;HIST1H4D
MYBL1_21750041_ChIP-ChIP_SPERMATOCYTES_Mouse	2/161	0.00976774	0.0383649	1.41607	-2.27028	7.4025	UBE2S;UBE2T
PHC1_16625203_ChIP-ChIP_MESC_Mouse	4/922	0.00994317	0.0384333	1.41529	-1.5891	5.1786	THBD;CCBE1;SIX2;CXCR4
TCFAP2C_20176728_ChIP-ChIP_TROPHOBLAST STEM CELLS_Mouse	7/2667	0.010021	0.0384333	1.41529	-0.597949	1.94861	THBD;NIPSNAP3A;UHRF1;UBE2T;PLAT;CDC6;SULF2
ZNF217_24962896_ChIP-Seq_MCF7_Human	5/1522	0.0122944	0.0460685	1.3366	-0.811107	2.49628	GSDMC;NCEH1;SEMA3C;CXCR4;NEAT1
SMARCD1_25818293_ChIP-Seq_ESC_Mouse	6/2119	0.0121648	0.0460685	1.3366	-0.426753	1.31338	IL1RL1;SEMA3C;CAPRIN2;PRR16;CDC6;SULF2
XRN2_22483619_ChIP-Seq_HELA_Human	5/1529	0.0125204	0.0463823	1.33365	-0.686948	2.10951	NCEH1;UBE2S;UBE2T;CDC6;NEAT1
CREM_20920259_ChIP-Seq_GC1-SPG_Mouse	11/5776	0.0128915	0.0472205	1.32587	1.52897	-4.66783	CCNA1;NIPSNAP3A;UHRF1;UBE2S;UBE2T;ATAD2;KIT;MCM10;CDC6;NEAT1;SULF2
SALL4_18804426_ChIP-ChIP_XEN_Mouse	4/1005	0.0132825	0.0481122	1.31774	-1.446	4.38747	THBD;MCM10;PLAT;CDC6
PPARD_23176727_ChIP-Seq_KERATINOCYTES_Mouse	2/194	0.0138724	0.0496968	1.30367	-1.67328	5.02289	ATAD2;KIT
RUNX1_21571218_ChIP-Seq_MEGAKARYOCYTES_Human	10/5071	0.0143668	0.0509083	1.29321	1.11644	-3.32445	THBD;UBE2S;ATAD2;CAPRIN2;IFI6;CCL2;PLAT;CDC6;NEAT1;HIST1H4D
CEBPB_20176806_ChIP-Seq_THIOMACROPHAGE_Mouse	5/1588	0.0145393	0.0509659	1.29272	-0.53805	1.60156	THBD;CAPRIN2;CCL2;CDC6;NEAT1
TCF3_18347094_ChIP-ChIP_MESC_Mouse	6/2221	0.0150472	0.0521849	1.28246	-0.705945	2.08463	UHRF1;KIT;HIST1H4D;SPC24;HIST1H2AB;SULF2
STAT3_1855785_ChIP-Seq_MESC_Mouse	3/572	0.0155093	0.0531528	1.27447	-1.59556	4.68231	NIPSNAP3A;SPC24;SULF2
EWS-FLI1_20517297_ChIP-Seq_SK-N-MC_Human	3/574	0.0156524	0.0531528	1.27447	-1.33137	3.90701	GSDMC;PLAT;LYVE1
SALL4_18804426ESC_ChIP-ChIP_MESC_Mouse	4/1062	0.0159476	0.0535972	1.27086	-1.35553	3.96662	UHRF1;KIT;CXCR4;SULF2
WT1_20215353_ChIP-ChIP_NEPHRON PROGENITOR_Mouse	5/1663	0.0174103	0.0579159	1.2372	-0.752172	2.14276	GRB14;UBE2T;SIX2;PLAT;SULF2
SREBP2_21459322_ChIP-Seq_LIVER_Mouse	4/1095	0.0176347	0.0580698	1.23605	-0.826222	2.35152	IGFBP1;ATAD2;CDC6;NEAT1
NANOG_16153702_ChIP-ChIP_HESC_Human	5/1686	0.0183615	0.0592659	1.2272	-1.6224	4.58444	SEMA3C;UBE2S;ATAD2;CCL2;HIST1H4D
KDM5B_21448134_ChIP-Seq_MESC_Mouse	8/3724	0.0182572	0.0592659	1.2272	0.501396	-1.4168	TSPAN13;UBE2T;SIX2;ATAD2;PLAT;MCM10;CDC6;SULF2
TP53_20018659_ChIP-ChIP_R1E_Mouse	4/1122	0.0190955	0.0592869	1.22704	-0.96236	2.71902	CCBE1;SIX2;CXCR4;SULF2
NR0B1_18358816_ChIP-ChIP_MESC_Mouse	5/1691	0.0185728	0.0592869	1.22704	-0.871817	2.4632	UBE2T;SIX2;KIT;CXCR4;SULF2
KLF4_18358816_ChIP-ChIP_MESC_Mouse	5/1700	0.0189572	0.0592869	1.22704	-0.792426	2.23889	UHRF1;SIX2;KIT;HIST1H4D;SULF2
REST_21632747_ChIP-Seq_MESC_Mouse	6/2339	0.0189449	0.0592869	1.22704	-0.0846482	0.239162	CCNA1;PARM1;CCL2;PLAT;SPC24;SULF2
CUX1_19635798_ChIP-ChIP_MULTIPLE HUMAN CANCER TYPES_Human	7/3052	0.0197944	0.0603082	1.21962	-1.76433	4.95474	IL1RL1;MGC40069;DPCR1;TNFSF4;CCL2;MCM10;CPA4
SOX11_23321250_ChIP-ChIP_Z138-A519-JVM2_Human	4/1134	0.0197683	0.0603082	1.21962	-1.41384	3.97046	CCNA1;CXCR4;MCM10;CDC6
VDR_23401126_ChIP-Seq_LCL-AND-THP1_Human	2/239	0.0204594	0.0617572	1.20931	-1.47967	4.1202	PLAT;SULF2
HSF1_23293686_ChIP-Seq_STHDH STRIATAL_Mouse	4/1156	0.0210397	0.0629261	1.20117	-1.78564	4.93872	IL1RL1;ATAD2;HIST1H4D;SULF2
FOXP3_17237761_ChIP-ChIP_TREG_Mouse	2/257	0.0233946	0.069333	1.15906	-2.98427	7.96453	PARM1;GRB14
FOXP1_22492998_ChIP-Seq_STRATIUM_Mouse	42395	0.0243266	0.0714457	1.14602	-1.77367	4.68038	HIST1H2AB
FOXM1_23109430_ChIP-Seq_U2OS_Human	2/267	0.0250958	0.0728203	1.13775	-1.58453	4.1511	UBE2S;ATAD2
AHR_22903824_ChIP-Seq_MCF7_Human	3/690	0.0252414	0.0728203	1.13775	-1.09287	2.86306	GRB14;SEMA3C;SULF2
PPARG_19300518_ChIP-PET_3T3-L1 preadipocyte _Mouse	2/272	0.025965	0.0742507	1.1293	-1.76319	4.58483	THBD;UBE2S
JARID2_20075857_ChIP-Seq_MESC_Mouse	4/1258	0.02759	0.0775374	1.11049	-0.580697	1.48484	THBD;SIX2;CXCR4;PLAT
TAL1_20566737_ChIP-Seq_PRIMARY FETAL LIVER ERYTHROID _Mouse	5/1875	0.027509	0.0775374	1.11049	-0.272625	0.697101	KIT;CDC6;HIST1H4D;LYVE1;HIST1H2AB
GBX2_23144817_ChIP-Seq_PC3_Human	2/286	0.0284629	0.0793069	1.10069	-1.78843	4.53264	CCBE1;GRB14
NANOG_18347094_ChIP-ChIP_MESC_Mouse	5/1908	0.0293596	0.081112	1.09091	-0.578969	1.45433	UHRF1;KIT;SPC24;HIST1H2AB;SULF2
SOX2_18692474_ChIP-Seq_MESC_Mouse	7/3319	0.0296688	0.0812777	1.09003	-0.0971934	0.243944	THBD;KIT;CXCR4;MCM10;HIST1H4D;HIST1H2AB;SULF2
NACC1_18358816_ChIP-ChIP_MESC_Mouse	3/769	0.0332324	0.0884351	1.05338	-1.19348	2.89477	KIT;CXCR4;SULF2
SOX2_18358816_ChIP-ChIP_MESC_Mouse	3/785	0.0349943	0.0884351	1.05338	-0.980246	2.37757	SIX2;KIT;SULF2
ERG_20887958_ChIP-Seq_HPC-7_Mouse	5/1969	0.0329863	0.0884351	1.05338	-0.0933605	0.226445	PARM1;DPCR1;CCL2;HIST1H4D;HIST1H2AB
RXRA_24833708_ChIP-Seq_LIVER_Mouse	5/2000	0.0349334	0.0884351	1.05338	-0.0593781	0.144021	THBD;DPCR1;UBE2S;UBE2T;HIST1H2AB
TET1_21490601_ChIP-Seq_MESC_Mouse	5/1994	0.034551	0.0884351	1.05338	-0.0338053	0.0819943	CCBE1;PARM1;NCEH1;UBE2T;ATAD2
OLIG2_26023283_ChIP-Seq_AINV15_Mouse	5/2000	0.0349334	0.0884351	1.05338	-0.0294196	0.0713568	IGFBP1;UHRF1;TNFSF4;CXCR4;NEAT1
MNX1_26342078_ChIP-Seq_MIN6-4N_Mouse	5/2000	0.0349334	0.0884351	1.05338	-0.0288866	0.070064	UHRF1;DPCR1;UBE2T;TNFSF4;CDC6
ELK3_25401928_ChIP-Seq_HUVEC_Human	5/2000	0.0349334	0.0884351	1.05338	-0.010876	0.0263796	UHRF1;TNFSF4;CAPRIN2;NEAT1;SULF2
FOXO1_25302145_ChIP-Seq_T-LYMPHOCYTE_Mouse	5/2000	0.0349334	0.0884351	1.05338	-0.00021195	0.000514081	IGFBP1;GSDMC;CXCR4;PLAT;SPC24
SOX2_21211035_ChIP-Seq_LN229_Gbm	7/3420	0.0341576	0.0884351	1.05338	0.0669978	-0.162502	DIAPH3;SEMA3C;KIT;PRR16;CXCR4;CPA4;SULF2
TP63_22573176_ChIP-Seq_HFKS_Human	8/4229	0.0357339	0.0896096	1.04765	1.00687	-2.42887	GSDMC;OAS1;UHRF1;MT1L;TNFSF4;PLAT;C19ORF33;FNDC8
SOX9_24532713_ChIP-Seq_HFSC_Mouse	4/1384	0.0372106	0.0920789	1.03584	-0.204788	0.488442	NCEH1;SEMA3C;PRR16;SULF2
RAD21_21589869_ChIP-Seq_MESC_Mouse	5/2036	0.0372835	0.0920789	1.03584	0.0488106	-0.116419	IGFBP1;GSDMC;UBE2S;TNFSF4;FNDC8
STAT6_21828071_ChIP-Seq_BEAS2B_Human	1/41	0.0375905	0.0921391	1.03556	-1.04494	2.49162	CCL2
AR_20517297_ChIP-Seq_VCAP_Human	5/2047	0.0380208	0.0924983	1.03387	-0.0488272	0.116236	IGFBP1;THBD;DIAPH3;NCEH1;OAS1
MYC_20876797_ChIP-ChIP_MEDULLOBLASTOMA_Human	4/1406	0.0390669	0.0943393	1.02531	-0.59717	1.40983	DIAPH3;GRB14;TNFSF4;KIT
NANOG_18700969_ChIP-ChIP_MESC_Mouse	2/344	0.0397701	0.0948173	1.02311	-1.83353	4.31945	KIT;SULF2
TP53_18474530_ChIP-ChIP_U2OS_Human	3/827	0.0398465	0.0948173	1.02311	-0.743341	1.75117	CCBE1;SEMA3C;CXCR4
YY1_23942234_ChIP-Seq_MYOBLASTS AND MYOTUBES_Mouse	4/1466	0.0443983	0.104883	0.979295	-0.129896	0.292903	SEMA3C;UBE2S;MCM10;SPC24
MYCN_21190229_ChIP-Seq_SHEP-21N_Human	2/373	0.0459634	0.107799	0.967385	-1.48564	3.30925	FAM111B;CDC6
PHF8_20622854_ChIP-Seq_HELA_Human	4/1490	0.0466412	0.108607	0.964141	-0.176635	0.392133	NCEH1;SIX2;ATAD2;CXCR4
FOXA2_19822575_ChIP-Seq_HepG2_Human	6/2968	0.0516274	0.119365	0.923121	0.590345	-1.25482	IGFBP1;CCBE1;ATAD2;CAPRIN2;PLAT;CDC6
CNOT3_19339689_ChIP-ChIP_MESC_Mouse	4/1547	0.0522205	0.119446	0.922829	-0.438654	0.932093	UBE2T;KIT;HIST1H4D;HIST1H2AB
MYC_19915707_ChIP-ChIP_AK7_Human	6/2979	0.052395	0.119446	0.922829	-0.414447	0.880656	CCNA1;TSPAN13;SIX2;CCL2;MCM10;CPA4
SMAD4_19686287_ChIP-ChIP_HaCaT_Human	2/405	0.0531805	0.119781	0.921611	-1.01354	2.15081	ATAD2;CDC6
CLOCK_20551151_ChIP-Seq_293T_Human	2/407	0.0536444	0.119781	0.921611	-0.855455	1.81535	THBD;PLAT
EOMES_21245162_ChIP-Seq_HESC_Human	3/932	0.053392	0.119781	0.921611	-0.464619	0.985963	DIAPH3;IFI6;CCL2
CTCF_18555785_ChIP-Seq_MESC_Mouse	4/1568	0.0543654	0.120565	0.918777	-0.350207	0.740884	CCBE1;SEMA3C;CXCR4;SPC24
JUN_21703547_ChIP-Seq_K562_Human	4/1585	0.0561369	0.122823	0.91072	-0.444363	0.931833	DIAPH3;CCL2;MCM10;FNDC8
TCF4_23295773_ChIP-Seq_U87_Human	7/3812	0.0558783	0.122823	0.91072	1.02777	-2.15524	CCNA1;CCBE1;VSIG1;TNFSF4;ATAD2;CAPRIN2;CXCR4
PBX1_22567123_ChIP-ChIP_OVCAR3_Human	5/2299	0.0574209	0.124795	0.903803	-0.331289	0.68944	FAM111B;NIPSNAP3A;GRB14;TNFSF4;PLAT
MITF_21258399_ChIP-Seq_MELANOMA_Human	9/5578	0.0619587	0.133765	0.873657	2.47284	-4.97454	NCEH1;SEMA3C;TNFSF4;KIT;IFI6;PLAT;NEAT1;SPC24;SULF2
SPI1_20176806_ChIP-Seq_THIOMACROPHAGE_Mouse	4/1654	0.0636483	0.135671	0.867513	0.0176381	-0.0352326	TNFSF4;CCL2;NEAT1;FNDC8
SFPI1_20887958_ChIP-Seq_HPC-7_Mouse	5/2369	0.0636738	0.135671	0.867513	0.516197	-1.03112	PARM1;NCEH1;UHRF1;CCL2;PLAT
SPI1_22096565_ChIP-ChIP_GC-B_Mouse	4/1676	0.0661509	0.140034	0.853767	-0.579666	1.13955	UBE2S;PLAT;HIST1H4D;HIST1H2AB
YY1_21170310_ChIP-Seq_MESC_Mouse	2/464	0.0674513	0.140439	0.852513	-0.861747	1.6916	UBE2T;CAPRIN2
ARNT_22903824_ChIP-Seq_MCF7_Human	3/1029	0.0676346	0.140439	0.852513	-0.382324	0.750495	GRB14;SEMA3C;SULF2
PRDM5_23873026_ChIP-Seq_MEF_Mouse	3/1029	0.0676346	0.140439	0.852513	-0.29393	0.576979	NIPSNAP3A;TSPAN13;SEMA3C
DACH1_20351289_ChIP-Seq_MDA-MB-231_Human	4/1698	0.0687052	0.141759	0.84845	0.0222692	-0.0435058	THBD;GSDMC;C19ORF33;HIST1H2AB
YY1_22570637_ChIP-Seq_MALME-3M_Human	3/1049	0.070769	0.145099	0.838336	-0.343425	0.662928	GSDMC;OAS1;SPC24
BMI1_23680149_ChIP-Seq_NPCS_Mouse	3/1056	0.0718816	0.146459	0.834285	-0.280763	0.539349	SEMA3C;SIX2;CXCR4
ERG_20517297_ChIP-Seq_VCAP_Human	3/1062	0.0728416	0.147493	0.831229	-0.254245	0.486618	IGFBP1;GSDMC;PLAT
LMO2_20887958_ChIP-Seq_HPC-7_Mouse	4/1741	0.0738456	0.148603	0.827973	0.22458	-0.428158	IL1RL1;KIT;CDC6;FNDC8
CEBPD_23245923_ChIP-Seq_MEF_Mouse	2/504	0.0777692	0.155538	0.808162	-0.726439	1.3518	GSDMC;GRB14
GATA2_21571218_ChIP-Seq_MEGAKARYOCYTES_Human	3/1111	0.0808977	0.160809	0.79369	-0.331499	0.605827	IFI6;NEAT1;HIST1H4D
JARID2_20064375_ChIP-Seq_MESC_Mouse	3/1117	0.0819102	0.161508	0.791806	-0.16452	0.299953	SIX2;PRR16;CXCR4
E2F1_18555785_ChIP-Seq_MESC_Mouse	7/4172	0.0822402	0.161508	0.791806	0.98002	-1.78677	UHRF1;UBE2T;ATAD2;KIT;CXCR4;HIST1H4D;SPC24
HOXB4_20404135_ChIP-ChIP_EML_Mouse	4/1824	0.0843135	0.164588	0.783602	-0.321932	0.580865	IL1RL1;UBE2S;CDC6;HIST1H2AB
GFI1B_20887958_ChIP-Seq_HPC-7_Mouse	4/1871	0.0905535	0.175717	0.755186	0.360187	-0.626322	PARM1;NCEH1;UBE2T;KIT
POU5F1_18555785_ChIP-Seq_MESC_Mouse	2/555	0.0915917	0.17668	0.752813	-0.758273	1.3144	UBE2T;ATAD2
TFAP2A_17053090_ChIP-ChIP_MCF7_Human	4/1904	0.0950669	0.181239	0.741749	0.159098	-0.27173	DIAPH3;UBE2S;CCL2;CDC6
SOX9_25088423_ChIP-ChIP_EMBRYONIC GONADS_Mouse	4/1903	0.0949285	0.181239	0.741749	0.538906	-0.92042	THBD;NIPSNAP3A;DPCR1;SULF2
NFIB_24661679_ChIP-Seq_E16.5 LUNG_Mouse	2/573	0.0966329	0.182829	0.737955	-0.49895	0.847817	KIT;CCL2
TFAP2C_20629094_ChIP-Seq_MCF7_Human	3/1203	0.0970228	0.182829	0.737955	0.0877137	-0.149043	SEMA3C;DPCR1;SULF2
ZFP281_18358816_ChIP-ChIP_MESC_Mouse	2/578	0.0980474	0.183194	0.737088	-0.752915	1.27785	SIX2;SULF2
KLF4_25985364_ChIP-Seq_ATHEROSCLEROSIS LESION_Mouse	3/1211	0.098484	0.183194	0.737088	0.030634	-0.0519924	PARM1;GRB14;SULF2
AR_19668381_ChIP-Seq_PC3_Human	6/3519	0.0989024	0.183194	0.737088	0.814962	-1.38316	THBD;CCNA1;CCBE1;DIAPH3;PLAT;MCM10
STAT4_19710469_ChIP-ChIP_TH1 _Mouse	4/1939	0.0999707	0.184127	0.734883	-0.768718	1.30077	IL1RL1;NIPSNAP3A;CDC6;HIST1H2AB
PRDM14_21183938_ChIP-Seq_MESC_Mouse	4/1944	0.100681	0.184393	0.734255	0.561595	-0.94948	UHRF1;SIX2;KIT;SULF2
NANOG_18358816_ChIP-ChIP_MESC_Mouse	3/1232	0.102363	0.186426	0.729494	-0.2375	0.398934	KIT;PLAT;SULF2
NR1H3_23393188_ChIP-Seq_ATHEROSCLEROTIC-FOAM_Human	2/599	0.104053	0.18741	0.727208	-0.353669	0.592203	THBD;IFI6
PPARG_20887899_ChIP-Seq_3T3-L1 PREADIPOCYTE _Mouse	6/3565	0.103661	0.18741	0.727208	1.51202	-2.53182	GSDMC;CCBE1;SEMA3C;PRR16;NEAT1;FNDC8
PRDM16_22522345_ChIP-ChIP_PALATE MESENCHYMAL_Mouse	1/122	0.106227	0.190274	0.72062	-0.61396	1.01874	MCM10
TCFCP2L1_18555785_ChIP-Seq_MESC_Mouse	4/1987	0.106888	0.190413	0.720304	0.274031	-0.454497	CCNA1;TSPAN13;GRB14;KIT
RARB_24833708_ChIP-Seq_LIVER_Mouse	4/2000	0.108799	0.191722	0.717329	0.555721	-0.917891	MCM10;CDC6;NEAT1;SULF2
STAT3_18555785_ChIP-Seq_MESC_Mouse	4/1997	0.108357	0.191722	0.717329	0.670039	-1.10671	UHRF1;CDC6;NEAT1;SULF2
POU5F1_16153702_ChIP-ChIP_HESC_Human	2/622	0.110744	0.19329	0.713791	-0.73614	1.20989	ATAD2;CCL2
HOXC9_25013753_ChIP-Seq_NEUROBLASTOMA BE2-C_Human	4/2014	0.110875	0.19329	0.713791	0.570701	-0.937984	FAM111B;NCEH1;NEAT1;HIST1H4D
OLIG2_23332759_ChIP-Seq_OLIGODENDROCYTES_Mouse	4/2040	0.114778	0.199029	0.701083	0.42939	-0.693166	IL1RL1;GSDMC;GRB14;SEMA3C
STAT1_20625510_ChIP-Seq_HELA_Human	2/656	0.120839	0.208431	0.681038	-0.320554	0.502675	GRB14;DPCR1
TRP63_18441228_ChIP-ChIP_KERATINOCYTES_Mouse	1/143	0.123226	0.210322	0.677115	-0.821911	1.28145	SULF2
EP300_20729851_ChIP-Seq_FORBRAIN MIDBRAIN LIMB HEART_Mouse	4/2093	0.122924	0.210322	0.677115	-0.315321	0.491621	CXCR4;CDC6;CPA4;SULF2
PDX1_19855005_ChIP-ChIP_MIN6_Mouse	2/669	0.124758	0.211829	0.674014	-0.472522	0.733343	THBD;CXCR4
REST_19997604_ChIP-ChIP_NEURONS_Mouse	4/2118	0.126853	0.214269	0.66904	0.0920965	-0.141877	TSPAN13;HIST1H4D;HIST1H2AB;SULF2
FOXO3_23340844_ChIP-Seq_DLD1_Human	2/695	0.13269	0.222973	0.651747	-0.152751	0.229234	CXCR4;SULF2
E2F4_21247883_ChIP-Seq_LYMPHOBLASTOID_Human	5/2998	0.136301	0.227868	0.642317	1.22962	-1.81859	FAM111B;DIAPH3;UBE2T;CAPRIN2;MCM10
CTNNB1_24651522_ChIP-Seq_LGR5+ INTESTINAL STEM _Human	1/162	0.138333	0.230085	0.638113	-0.671383	0.986469	CXCR4
STAT3_20064451_ChIP-Seq_CD4+T_Mouse	4/2204	0.140776	0.232959	0.632721	-2.27245	3.31071	IL1RL1;CCBE1;TNFSF4;CXCR4
MEIS1_20887958_ChIP-Seq_HPC-7_Mouse	3/1452	0.146433	0.241097	0.617808	0.38695	-0.550458	IL1RL1;DPCR1;CXCR4
MYBL2_22936984_ChIP-ChIP_MESC_Mouse	4/2250	0.148472	0.243226	0.61399	0.167427	-0.236702	SIX2;CAPRIN2;HIST1H4D;HIST1H2AB
TP63_19390658_ChIP-ChIP_HaCaT_Human	1/179	0.151634	0.247164	0.607015	-0.463189	0.647401	SIX2
FLI1_21571218_ChIP-Seq_MEGAKARYOCYTES_Human	8/5834	0.156208	0.253353	0.596275	4.05508	-5.56752	FAM111B;CCBE1;NCEH1;CAPRIN2;CXCR4;PLAT;NEAT1;SPC24
TTF2_22483619_ChIP-Seq_HELA_Human	3/1512	0.159415	0.257273	0.589605	0.516425	-0.701106	UBE2S;CAPRIN2;NEAT1
HOXD13_18407260_ChIP-ChIP_invivo in developing limbs_Mouse	1/196	0.164735	0.26455	0.577493	-0.802318	1.06686	DIAPH3
WT1_19549856_ChIP-ChIP_Wilms tumor-derived CCG99_11	1/199	0.167026	0.266217	0.574764	-0.431183	0.570647	CXCR4
VDR_24787735_ChIP-Seq_THP-1_Human	2/805	0.167406	0.266217	0.574764	0.000588264	-0.000778535	DIAPH3;CXCR4
IRF8-22096565_A_ChIP-ChIP_GC-B_Human	1/203	0.170072	0.268893	0.570421	-0.636189	0.835598	OAS1
RCOR1_19997604_ChIP-ChIP_NEURONS_Mouse	4/2378	0.170739	0.268893	0.570421	0.364361	-0.478568	IL1RL1;TSPAN13;ATAD2;HIST1H4D
ZFX_18555785_ChIP-Seq_MESC_Mouse	5/3249	0.172793	0.27082	0.56732	1.02743	-1.34213	TSPAN13;UBE2S;ATAD2;HIST1H4D;SULF2
GATA2_19941826_ChIP-Seq_K562_Human	4/2410	0.176488	0.275288	0.560213	0.0672242	-0.086715	IL1RL1;GSDMC;TSPAN13;HIST1H4D
ESR1_20079471_ChIP-ChIP_T-47D_Human	1/216	0.179894	0.277941	0.556047	-0.539131	0.690275	SEMA3C
CHD1_19587682_ChIP-ChIP_MESC_Mouse	2/843	0.179754	0.277941	0.556047	-0.0967326	0.123851	UBE2S;UBE2T
KLF4_18555785_ChIP-Seq_MESC_Mouse	4/2444	0.182673	0.280902	0.551445	0.79194	-1.00556	THBD;UHRF1;ATAD2;SULF2
BCL3_23251550_ChIP-Seq_MUSCLE_Mouse	2/858	0.184668	0.282552	0.548902	0.258924	-0.327253	THBD;NEAT1
FOXP2_23625967_ChIP-Seq_PFSK-1 AND SK-N-MC_Human	2/863	0.186311	0.282552	0.548902	0.262696	-0.33202	UHRF1;ATAD2
SMAD4_21799915_ChIP-Seq_A2780_Human	4/2464	0.186346	0.282552	0.548902	1.34788	-1.70357	CCNA1;PARM1;GRB14;CPA4
MYC_18358816_ChIP-ChIP_MESC_Mouse	5/3413	0.198562	0.299681	0.523341	0.966155	-1.16425	UHRF1;UBE2T;ATAD2;KIT;CXCR4
NOTCH1_21737748_ChIP-Seq_TLL_Human	1/245	0.201399	0.302562	0.519185	-0.269348	0.321997	CPA4
POU3F2_20337985_ChIP-ChIP_501MEL_Human	3/1702	0.20268	0.303091	0.518428	0.373192	-0.445488	NIPSNAP3A;DIAPH3;PRR16
SCL_19346495_ChIP-Seq_HPC-7_Human	1/252	0.206507	0.307402	0.512293	-0.338049	0.398762	SIX2
NR1I2_20693526_ChIP-Seq_LIVER_Mouse	2/939	0.211524	0.31295	0.504525	-0.191613	0.222599	GRB14;SULF2
GATA1_21571218_ChIP-Seq_MEGAKARYOCYTES_Human	4/2601	0.212153	0.31295	0.504525	1.27904	-1.48588	FAM111B;NIPSNAP3A;KIT;HIST1H4D
EGR1_23403033_ChIP-Seq_LIVER_Mouse	2/944	0.213197	0.313072	0.504355	0.291724	-0.338785	SPC24;HIST1H2AB
STAT3_19079543_ChIP-ChIP_MESC_Mouse	2/948	0.214536	0.313626	0.503588	0.0739816	-0.0857856	SIX2;SULF2
NANOG_16518401_ChIP-PET_MESC_Mouse	5/3520	0.21609	0.314488	0.502396	-0.655371	0.758139	CCNA1;TNFSF4;MCM10;CPA4;SULF2
GATA1_19941826_ChIP-Seq_K562_Human	2/967	0.220908	0.320071	0.494754	-0.231295	0.263495	IL1RL1;HIST1H4D
EGR1_19032775_ChIP-ChIP_M12_Human	1/276	0.223777	0.321372	0.492992	-0.391183	0.444054	SPC24
STAT3_24763339_ChIP-Seq_IMN-ESCS_Mouse	3/1788	0.223142	0.321372	0.492992	0.94394	-1.07152	GSDMC;SIX2;NEAT1
CTNNB1_20460455_ChIP-Seq_HCT116_Human	2/988	0.227971	0.325958	0.486838	0.34909	-0.391325	CCBE1;SPC24
GRHL2_25758223_ChIP-Seq_PLACENTA_Mouse	2/1000	0.232015	0.330292	0.481102	0.294993	-0.326787	KIT;MCM10
GATA1_19941827_ChIP-Seq_MEL_Mouse	3/1834	0.234264	0.332044	0.478804	0.854239	-0.941787	KIT;CDC6;SPC24
TET1_21451524_ChIP-Seq_MESC_Mouse	3/1839	0.23548	0.332322	0.47844	1.13591	-1.25137	CDC6;NEAT1;FNDC8
TP63_23658742_ChIP-Seq_EP156T_Human	5/3652	0.238398	0.334991	0.474967	2.10552	-2.30271	GSDMC;DIAPH3;NCEH1;PLAT;C19ORF33
PADI4_21655091_ChIP-ChIP_MCF7_Human	2/1037	0.244516	0.342112	0.465831	0.434005	-0.465521	DPCR1;ATAD2
TBP_23326641_ChIP-Seq_C3H10T1-2_Mouse	2/1057	0.251288	0.347119	0.459522	-0.203811	0.21565	HIST1H4D;HIST1H2AB
NFE2L2_20460467_ChIP-Seq_MEF_Mouse	2/1055	0.250611	0.347119	0.459522	0.561972	-0.594616	GRB14;LYVE1
NRF2_20460467_ChIP-Seq_MEF_Mouse	2/1055	0.250611	0.347119	0.459522	0.57253	-0.605787	GRB14;LYVE1
ERG_21242973_ChIP-ChIP_JURKAT_Human	1/321	0.255175	0.348063	0.458342	-0.00203716	0.00214996	ATAD2
ESR1_22446102_ChIP-Seq_UTERI_Mouse	3/1916	0.254345	0.348063	0.458342	0.111306	-0.117469	THBD;SEMA3C;SULF2
TBX3_20139965_ChIP-Seq_MESC_Mouse	2/1068	0.255017	0.348063	0.458342	0.282601	-0.298249	KIT;SULF2
RCOR3_21632747_ChIP-Seq_MESC_Mouse	4/2851	0.26168	0.355448	0.449223	1.92958	-1.99591	CCL2;MCM10;HIST1H4D;SULF2
MECOM_23826213_ChIP-Seq_KASUMI_Mouse	3/1951	0.263	0.355759	0.448844	1.1752	-1.21457	NCEH1;ATAD2;NEAT1
HNF4A_19761587_ChIP-ChIP_CACO-2_Human	2/1126	0.274696	0.35871	0.445257	0.0611033	-0.0626457	SEMA3C;ATAD2
FOXO1_23066095_ChIP-Seq_LIVER_Mouse	1/347	0.272747	0.35871	0.445257	0.0746218	-0.0765054	IGFBP1
ZFP281_18757296_ChIP-ChIP_E14_Mouse	3/2004	0.276184	0.35871	0.445257	0.817868	-0.838513	UHRF1;ATAD2;SULF2
CEBPB_24764292_ChIP-Seq_MC3T3_Mouse	3/2000	0.275186	0.35871	0.445257	1.17609	-1.20578	UBE2S;CCL2;CPA4
HOXB7_26014856_ChIP-Seq_BT474_Human	3/2000	0.275186	0.35871	0.445257	1.18203	-1.21187	SEMA3C;TNFSF4;SULF2
TOP2B_26459242_ChIP-Seq_MCF7_Human	3/2000	0.275186	0.35871	0.445257	1.21196	-1.24255	TSPAN13;SEMA3C;PRR16
RARA_24833708_ChIP-Seq_LIVER_Mouse	3/2000	0.275186	0.35871	0.445257	1.21636	-1.24706	UBE2S;CDC6;SULF2
NEUROD2_26341353_ChIP-Seq_CORTEX_Mouse	3/2000	0.275186	0.35871	0.445257	1.22214	-1.25299	CDC6;NEAT1;LYVE1
NCOR1_26117541_ChIP-Seq_K562_Human	3/2000	0.275186	0.35871	0.445257	1.24323	-1.27461	VSIG1;IFI6;NEAT1
MEIS1_26253404_ChIP-Seq_OPTIC CUPS_Mouse	3/2000	0.275186	0.35871	0.445257	1.29239	-1.32502	CCBE1;PARM1;CXCR4
RBPJ_21746931_ChIP-Seq_IB4-LCL_Human	3/2013	0.278432	0.360193	0.443464	1.22674	-1.25264	UHRF1;UBE2S;SPC24
FLI1_20887958_ChIP-Seq_HPC-7_Mouse	3/2030	0.282682	0.364246	0.438605	1.30777	-1.32075	NCEH1;UBE2T;NEAT1
GATA4_21415370_ChIP-Seq_HL-1_Mouse	3/2039	0.284935	0.365704	0.436871	0.690348	-0.694443	TSPAN13;UHRF1;ATAD2
FOXP2_21765815_ChIP-ChIP_NEURO2A_Mouse	2/1164	0.28759	0.367664	0.434549	0.409762	-0.410003	TSPAN13;HIST1H2AB
RELA_24523406_ChIP-Seq_FIBROSARCOMA_Human	2/1182	0.293693	0.373999	0.427129	0.98748	-0.971189	IGFBP1;CCL2
RCOR2_21632747_ChIP-Seq_MESC_Mouse	1/401	0.307957	0.389124	0.409912	0.185761	-0.175332	SULF2
TRIM28_19339689_ChIP-ChIP_MESC_Mouse	4/3072	0.307302	0.389124	0.409912	1.36514	-1.2885	CCNA1;UBE2T;ATAD2;KIT
CCND1_20090754_ChIP-ChIP_RETINA_Mouse	3/2137	0.309571	0.389653	0.409322	0.906093	-0.853992	UHRF1;UBE2T;CXCR4
EKLF_21900194_ChIP-Seq_ERYTHROCYTE_Mouse	2/1239	0.312977	0.392425	0.406243	1.05862	-0.99024	MCM10;HIST1H2AB
SPI1_20517297_ChIP-Seq_HL60_Human	2/1249	0.316352	0.395136	0.403253	0.88432	-0.821112	GSDMC;MCM10
ESR1_17901129_ChIP-ChIP_ liver_Mouse	1/444	0.334798	0.414997	0.381955	0.251361	-0.221068	IGFBP1
SPI1_23547873_ChIP-Seq_NB4_Human	4/3198	0.333774	0.414997	0.381955	2.62191	-2.30593	NCEH1;OAS1;UBE2S;NEAT1
DROSHA_22980978_ChIP-Seq_HELA_Human	1/456	0.342105	0.420854	0.375868	0.394345	-0.341293	NEAT1
MYCN_18555785_ChIP-Seq_MESC_Mouse	3/2261	0.340889	0.420854	0.375868	1.27816	-1.1062	NIPSNAP3A;UBE2S;KIT
TCF4_18268006_ChIP-ChIP_LS174T_Human	1/470	0.350531	0.42799	0.368567	0.246218	-0.208954	SIX2
TBX5_21415370_ChIP-Seq_HL-1_Mouse	3/2296	0.349733	0.42799	0.368567	0.970184	-0.823353	TSPAN13;ATAD2;CDC6
SIN3B_21632747_ChIP-Seq_MESC_Mouse	5/4302	0.355791	0.432791	0.363722	3.63788	-3.04672	NCEH1;SIX2;CCL2;HIST1H4D;LYVE1
YAP1_20516196_ChIP-Seq_MESC_Mouse	3/2329	0.358065	0.433937	0.362573	1.7625	-1.47143	SIX2;KIT;PLAT
TCF3_18467660_ChIP-ChIP_MESC_Mouse	2/1388	0.362839	0.436617	0.3599	0.596286	-0.494142	KIT;SULF2
ASH2L_23239880_ChIP-Seq_MESC_Mouse	4/3336	0.362954	0.436617	0.3599	2.40534	-1.9933	CCNA1;UBE2S;KIT;SULF2
SOX2_18555785_ChIP-Seq_MESC_Mouse	1/497	0.366485	0.439242	0.357296	0.355254	-0.292269	SULF2
FOXP3_21729870_ChIP-Seq_TREG_Human	2/1404	0.368126	0.439594	0.356948	1.18811	-0.976514	ATAD2;HIST1H4D
STAT6_20620947_ChIP-Seq_CD4 POS T_Human	1/508	0.372874	0.443638	0.352971	0.0983651	-0.0799459	ATAD2
PPARD_23208498_ChIP-Seq_MDA-MB-231_Human	1/516	0.377481	0.447486	0.34922	0.513926	-0.413253	CPA4
NANOG_18555785_ChIP-Seq_MESC_Mouse	1/542	0.392226	0.463282	0.334155	0.398807	-0.30685	SULF2
EBNA2_21746931_ChIP-Seq_IB4-LCL_Human	2/1492	0.396912	0.467124	0.330568	1.14172	-0.869031	SIX2;SPC24
NKX2-5_21415370_ChIP-Seq_HL-1_Mouse	2/1507	0.401764	0.471134	0.326856	0.630605	-0.474601	SEMA3C;UHRF1
POU5F1_18700969_ChIP-ChIP_MESC_Mouse	1/567	0.406082	0.474491	0.323772	0.0469748	-0.0350203	KIT
TCF7_22412390_ChIP-Seq_EML_Mouse	2/1529	0.40885	0.476018	0.322377	1.40378	-1.04203	HIST1H4D;SULF2
POU5F1_16518401_ChIP-PET_MESC_Mouse	2/1550	0.415578	0.481536	0.317372	0.201484	-0.147239	CDC6;SULF2
CEBPA_23403033_ChIP-Seq_LIVER_Mouse	1/589	0.41802	0.481536	0.317372	0.558769	-0.408335	NEAT1
NUCKS1_24931609_ChIP-Seq_HEPATOCYTES_Mouse	1/588	0.417483	0.481536	0.317372	0.774199	-0.565766	IGFBP1
ETS1_20019798_ChIP-Seq_JURKAT_Human	2/1607	0.433655	0.497787	0.302957	1.40367	-0.979179	MCM10;CDC6
SRF_21415370_ChIP-Seq_HL-1_Mouse	2/1634	0.442119	0.505722	0.296088	0.780464	-0.532096	UBE2S;CDC6
CRX_20693478_ChIP-Seq_ADULT RETINA_Mouse	1/668	0.458986	0.523179	0.281349	0.732606	-0.474605	PRR16
GATA2_20887958_ChIP-Seq_HPC-7_Mouse	2/1708	0.464975	0.52816	0.277235	1.53692	-0.981106	NEAT1;FNDC8
EOMES_20176728_ChIP-ChIP_TROPHOBLAST STEM CELLS_Mouse	2/1744	0.475904	0.538697	0.268655	1.23059	-0.761247	CDC6;SULF2
RUNX1_22412390_ChIP-Seq_EML_Mouse	2/1770	0.483717	0.545647	0.263089	1.55809	-0.943869	TSPAN13;HIST1H2AB
REST_18959480_ChIP-ChIP_MESC_Mouse	3/2868	0.490574	0.551473	0.258476	0.822589	-0.489574	GRB14;UBE2S;PLAT
SREBP1_19666523_ChIP-Seq_LIVER_Mouse	1/738	0.492919	0.552205	0.257899	0.728293	-0.432486	IGFBP1
POU5F1_18358816_ChIP-ChIP_MESC_Mouse	1/753	0.499916	0.558125	0.253269	0.701306	-0.408982	SULF2
DCP1A_22483619_ChIP-Seq_HELA_Human	1/759	0.502688	0.559304	0.252352	0.949576	-0.551762	NEAT1
IRF8_22096565_ChIP-ChIP_GC-B_Mouse	1/772	0.508642	0.564005	0.248717	0.528081	-0.302428	ATAD2
GATA3_20176728_ChIP-ChIP_TROPHOBLAST STEM CELLS_Mouse	1/834	0.536095	0.590429	0.228832	0.761573	-0.401277	SULF2
SOX17_20123909_ChIP-Seq_XEN_Mouse	2/1947	0.535032	0.590429	0.228832	1.34213	-0.707174	PLAT;CDC6
NANOG_21062744_ChIP-ChIP_HESC_Human	1/840	0.538671	0.591269	0.228215	0.897305	-0.47152	CXCR4
BCL6_25482012_ChIP-Seq_CML-JURL-MK1_Human	2/2000	0.549736	0.601389	0.220845	1.73511	-0.882326	GSDMC;UHRF1
SETDB1_19884255_ChIP-Seq_MESC_Mouse	2/2020	0.555203	0.605338	0.218002	1.3756	-0.690506	CCBE1;SIX2
TAF7L_23326641_ChIP-Seq_C3H10T1-2_Mouse	1/912	0.568511	0.617782	0.209164	0.562634	-0.270975	FNDC8
NR3C1_23031785_ChIP-Seq_PC12_Mouse	1/918	0.570911	0.618329	0.20878	0.907438	-0.436237	SULF2
ELK1_22589737_ChIP-Seq_MCF10A_Human	1/928	0.574882	0.620568	0.207211	1.09102	-0.520547	CCBE1
EZH2_23942234_ChIP-Seq_MYOBLASTS AND MYOTUBES_Mouse	1/935	0.57764	0.621487	0.206568	1.1192	-0.532336	NCEH1
TP53_22127205_ChIP-Seq_IMR90_Human	1/975	0.593068	0.635987	0.196552	1.1049	-0.500052	NEAT1
RUNX1_17652178_ChIP-ChIP_JURKAT_Human	1/1003	0.603538	0.642985	0.191799	0.808007	-0.356843	TNFSF4
ETV2_25802403_ChIP-Seq_MESC_Mouse	1/1000	0.602429	0.642985	0.191799	1.10039	-0.485969	GSDMC
EP300_21415370_ChIP-Seq_HL-1_Mouse	1/1014	0.607579	0.645182	0.190318	0.540236	-0.236744	SULF2
ELF1_20517297_ChIP-Seq_JURKAT_Human	1/1020	0.609767	0.645402	0.190169	1.20357	-0.527021	ATAD2
MEF2A_21415370_ChIP-Seq_HL-1_Mouse	1/1048	0.619817	0.653917	0.184477	0.797217	-0.338638	ATAD2
TEAD4_22529382_ChIP-Seq_TROPHECTODERM_Mouse	2/2293	0.625264	0.657536	0.182081	1.92999	-0.809162	NCEH1;ATAD2
ELF5_23300383_ChIP-Seq_T47D_Human	1/1087	0.633395	0.663945	0.177868	1.13601	-0.465261	GSDMC
SETDB1_19884257_ChIP-Seq_MESC_Mouse	2/2353	0.639513	0.668209	0.175087	1.95152	-0.786763	SIX2;SULF2
SMARCA4_20176728_ChIP-ChIP_TROPHOBLAST STEM CELLS_Mouse	1/1118	0.643849	0.669144	0.17448	1.11678	-0.448674	CDC6
RUNX1_20887958_ChIP-Seq_HPC-7_Mouse	1/1120	0.644513	0.669144	0.17448	1.42297	-0.571688	NCEH1
KLF1_20508144_ChIP-Seq_FETAL-LIVER-ERYTHROID_Mouse	1/1144	0.652391	0.675173	0.170585	1.39362	-0.547393	NEAT1
SIN3A_21632747_ChIP-Seq_MESC_Mouse	1/1186	0.66577	0.686838	0.163145	1.43968	-0.540825	ATAD2
MYC_18555785_ChIP-Seq_MESC_Mouse	1/1200	0.670116	0.689142	0.161691	1.208	-0.449747	UHRF1
GABP_19822575_ChIP-Seq_HepG2_Human	2/2639	0.701811	0.719466	0.14299	2.45728	-0.80905	DIAPH3;UBE2T
MYC_19079543_ChIP-ChIP_MESC_Mouse	1/1458	0.741005	0.757265	0.120752	1.38241	-0.384368	CDC6
ZFP42_18358816_ChIP-ChIP_MESC_Mouse	1/1480	0.746309	0.760302	0.119014	1.39362	-0.381908	TNFSF4
SRY_25088423_ChIP-ChIP_EMBRYONIC GONADS_Mouse	2/3083	0.781093	0.793259	0.100585	3.58302	-0.829845	THBD;UBE2S
AR_22383394_ChIP-Seq_PROSTATE CANCER_Human	1/1857	0.822314	0.832529	0.0796007	1.89925	-0.348109	GSDMC
TRIM28_17542650_ChIP-ChIP_NTERA2_Human	2/3568	0.846523	0.851749	0.0696884	-6.38574	1.02468	GRB14;SULF2
FOXO3_22982991_ChIP-Seq_MACROPHAGES_Mouse	1/2000	0.844881	0.851749	0.0696884	2.16648	-0.347642	UBE2S
VDR_23849224_ChIP-Seq_CD4+_Human	1/2231	0.875552	0.878246	0.0563836	2.27344	-0.295156	HIST1H4D
CREB1_23762244_ChIP-Seq_HIPPOCAMPUS_Rat	1/2393	0.893438	0.893438	0.0489354	2.76409	-0.311453	ATAD2

## Sheet: D7 2 Gy Down
Term	Overlap	P-value	Adjusted P-value	Negative log10 adjusted p-value	Z-score	Combined Score	Genes
PAX3-FKHR_20663909_ChIP-Seq_RHABDOMYOSARCOMA_Human	7/1063	1.78645e-05	0.00180431	2.74369	-1.82378	11.5219	PTPRD;CCDC80;ITGA10;GMPR;TXNIP;NEDD4L;HMCN1
TAL1_20566737_ChIP-Seq_PRIMARY FETAL LIVER ERYTHROID _Mouse	9/1875	1.20525e-05	0.00180431	2.74369	-1.52295	9.62132	SLC44A5;CCDC80;CDCP1;TCP11L2;GMPR;TXNIP;NEDD4L;HMCN1;PTGS1
PPARD_21283829_ChIP-Seq_MYOFIBROBLAST_Human	12/3447	8.36459e-06	0.00180431	2.74369	-1.09964	6.94704	PTPRD;ZNF609;ARHGAP20;CDCP1;BRE;CFH;VWF;PDK4;VWA5A;TXNIP;NEDD4L;ZBTB42
MITF_21258399_ChIP-Seq_MELANOMA_Human	14/5578	4.92349e-05	0.00372955	2.42834	-0.671063	3.75223	VWF;LTBP4;NEDD4L;GMPR;HLA-A;KNCN;SUMF2;ZNF609;BRE;SLFNL1;SLC7A8;PDK4;TXNIP;HMCN1
BACH1_22875853_ChIP-PCR_HELA AND SCP4_Human	7/1352	8.11612e-05	0.00491837	2.30818	-1.88366	10.0112	SDC2;ITGA10;SLCO2A1;PDK4;TXNIP;HLA-C;PTGS1
ESR1_22446102_ChIP-Seq_UTERI_Mouse	8/1916	0.000105376	0.00532148	2.27397	-2.5014	13.0974	PTPRD;ARHGAP20;CCDC80;SLC7A8;BRE;SLCO2A1;PDK4;NEDD4L
TCF21_26020271_ChIP-Seq_SMOOTH MUSCLE_Human	8/2000	0.00014154	0.00536081	2.27077	-1.37688	7.19923	ARHGAP20;CCDC80;SLC7A8;SLFNL1;MGP;VWA5A;LTBP4;PTGS1
FOXA1_25552417_ChIP-Seq_VCAP_Human	8/2000	0.00014154	0.00536081	2.27077	-1.34879	7.05235	NPR1;MGP;PDK4;TCP11L2;TXNIP;NEDD4L;HMCN1;KIAA1429
ZNF217_24962896_ChIP-Seq_MCF7_Human	7/1522	0.000168419	0.00567011	2.24641	-1.65969	8.58484	ZNF609;CCDC80;SLC7A8;SDC2;MGP;SLCO2A1;HMCN1
SMARCD1_25818293_ChIP-Seq_ESC_Mouse	8/2119	0.000209913	0.00636035	2.19652	-1.28496	6.49888	SLC44A5;PTPRD;BRE;CFH;NPR1;ITGA10;TCP11L2;NEDD4L
AR_19668381_ChIP-Seq_PC3_Human	10/3519	0.000303828	0.00836907	2.07732	-1.20804	5.7783	GH2;PTPRD;DBNDD1;BRE;VWF;SDC2;NEDD4L;TCP11L2;GMPR;HMCN1
PBX1_22567123_ChIP-ChIP_OVCAR3_Human	8/2299	0.00036348	0.00847189	2.07202	-1.70969	8.15693	GH2;ZNF609;ZNF70;SLCO2A1;MGP;TXNIP;HLA-A;SUMF2
E2F1_17053090_ChIP-ChIP_MCF7_Human	7/1726	0.000360858	0.00847189	2.07202	-1.64869	7.86592	ZNF132;ZNF609;ARHGAP20;SLC7A8;VWF;LTBP4;NEDD4L
FOXA2_19822575_ChIP-Seq_HepG2_Human	9/2968	0.000405165	0.00876893	2.05705	-1.05816	5.012	PTPRD;ZNF609;SLC7A8;SDC2;ITGA10;SLCO2A1;PDK4;TXNIP;NEDD4L
GATA2_19941826_ChIP-Seq_K562_Human	8/2410	0.000497359	0.0100467	1.99798	-2.09698	9.64719	ZNF609;CDCP1;SLC7A8;VWA5A;TCP11L2;GMPR;HMCN1;KNCN
TFAP2A_17053090_ChIP-ChIP_MCF7_Human	7/1904	0.000647058	0.0113141	1.94638	-1.4845	6.65308	ZNF132;ZNF609;ARHGAP20;MGP;LTBP4;TCP11L2;NEDD4L
SOX9_24532713_ChIP-Seq_HFSC_Mouse	6/1384	0.000707316	0.0113141	1.94638	-1.37341	6.15523	CDCP1;SLCO2A1;GMPR;TXNIP;NEDD4L;HMCN1
FOXM1_26100407__CHIP-SEQ_Hek293 flp-in	7/1934	0.000709463	0.0113141	1.94638	-1.33052	5.963	SLC44A5;ZNF609;ARHGAP20;LTBP4;TCP11L2;TXNIP;NEDD4L
EGR1_20690147_ChIP-Seq_ERYTHROLEUKEMIA_Human	13/6207	0.000620997	0.0113141	1.94638	-0.633794	2.84048	SLC44A5;NPR1;SDC2;LTBP4;NEDD4L;GMPR;GH2;PTPRD;DBNDD1;ARHGAP20;CDCP1;SLC7A8;TCP11L2
FOXM1_26456572_ChIP-Seq_MCF7_Human	7/2000	0.000863697	0.0118955	1.92462	-1.30525	5.78436	ZNF609;SLC7A8;MGP;TCP11L2;HMCN1;KIAA1429;PTGS1
CEBPA_26348894_ChIP-Seq_LIVER_Mouse	7/2000	0.000863697	0.0118955	1.92462	-1.24055	5.49761	ZNF132;SLC7A8;ITGA10;NEDD4L;KIAA1429;SUMF2;CXCL16
FOXO1_25302145_ChIP-Seq_T-LYMPHOCYTE_Mouse	7/2000	0.000863697	0.0118955	1.92462	-1.16036	5.14224	SLC44A5;BRE;TCP11L2;TXNIP;ZBTB42;HMCN1;SUMF2
WT1_25993318_ChIP-Seq_PODOCYTE_Human	9/3464	0.00122874	0.0160862	1.79355	-0.76024	3.13964	SLC44A5;PTPRD;BRE;NPR1;LTBP4;NEDD4L;GMPR;HMCN1;PTGS1
FLI1_21571218_ChIP-Seq_MEGAKARYOCYTES_Human	12/5834	0.00127415	0.0160862	1.79355	-0.216347	0.893468	PTPRD;DBNDD1;ZNF132;ZNF609;ARHGAP20;CDCP1;BRE;VWF;TXNIP;ZBTB42;KIAA1429;SUMF2
SUZ12_18555785_ChIP-Seq_MESC_Mouse	5/1058	0.00140953	0.0170835	1.76742	-1.84424	7.50539	SLC44A5;ARHGAP20;SLC7A8;NPR1;CXCL16
SUZ12_20075857_ChIP-Seq_MESC_Mouse	10/4356	0.00160521	0.0187069	1.728	-0.440195	1.75148	SLC44A5;DBNDD1;ARHGAP20;CDCP1;SLC7A8;NPR1;SLCO2A1;ZBTB42;CXCL16;PTGS1
SCL_21571218_ChIP-Seq_MEGAKARYOCYTES_Human	6/1784	0.00257157	0.0288587	1.53972	-1.29449	4.5894	ZNF609;BRE;VWF;GMPR;KIAA1429;PTGS1
SMAD4_21799915_ChIP-Seq_A2780_Human	7/2464	0.00284559	0.0307933	1.51154	-0.924528	3.21778	SLC44A5;PTPRD;ZNF609;ARHGAP20;CCDC80;BRE;HMCN1
TP53_23651856_ChIP-Seq_MEF_Mouse	8/3193	0.00301317	0.0314824	1.50193	-0.754031	2.60768	PTPRD;CDCP1;BRE;SLFNL1;PDK4;TXNIP;NEDD4L;ZBTB42
GATA2_21666600_ChIP-Seq_HMVEC_Human	4/837	0.00422052	0.0359208	1.44465	-2.36888	7.87992	ARHGAP20;VWF;MGP;TXNIP
GATA4_25053715_ChIP-Seq_YYC3_Human	6/2000	0.00450492	0.0359208	1.44465	-1.15391	3.83842	CDCP1;SLC7A8;SLCO2A1;LTBP4;TCP11L2;SUMF2
SOX2_18692474_ChIP-Seq_MESC_Mouse	8/3319	0.00381983	0.0359208	1.44465	-1.14812	3.81916	ARHGAP20;CFH;SLC7A8;SLCO2A1;TXNIP;NEDD4L;KNCN;PTGS1
GATA3_24758297_ChIP-Seq_MCF7_Human	6/2000	0.00450492	0.0359208	1.44465	-1.12908	3.75581	SLC7A8;SLCO2A1;MGP;TXNIP;HMCN1;PTGS1
MEIS1_26253404_ChIP-Seq_OPTIC CUPS_Mouse	6/2000	0.00450492	0.0359208	1.44465	-1.12202	3.73233	PTPRD;ARHGAP20;SLC7A8;SDC2;VWA5A;NEDD4L
JUN_26020271_ChIP-Seq_SMOOTH MUSCLE_Human	6/2000	0.00450492	0.0359208	1.44465	-1.10061	3.66111	CCDC80;CDCP1;TCP11L2;GMPR;HMCN1;SUMF2
BCL6_25482012_ChIP-Seq_CML-JURL-MK1_Human	6/2000	0.00450492	0.0359208	1.44465	-1.09391	3.63882	ZNF609;CDCP1;SLC7A8;SLFNL1;VWF;LTBP4
NCOR1_26117541_ChIP-Seq_K562_Human	6/2000	0.00450492	0.0359208	1.44465	-1.08352	3.60427	CDCP1;SLC7A8;LTBP4;TCP11L2;KNCN;PTGS1
RARB_24833708_ChIP-Seq_LIVER_Mouse	6/2000	0.00450492	0.0359208	1.44465	-1.06834	3.55377	CDCP1;NPR1;PDK4;LTBP4;TXNIP;PTGS1
AR_20517297_ChIP-Seq_VCAP_Human	6/2047	0.00503973	0.0391548	1.40721	-1.07711	3.49009	BRE;SLFNL1;TCP11L2;TXNIP;KIAA1429;PTGS1
EP300_20729851_ChIP-Seq_FORBRAIN MIDBRAIN LIMB HEART_Mouse	6/2093	0.00560741	0.0424761	1.37185	-1.92498	6.08064	SLCO2A1;TCP11L2;GMPR;NEDD4L;KNCN;CXCL16
TCF4_18268006_ChIP-ChIP_LS174T_Human	3/470	0.00611655	0.0425411	1.37119	-2.33625	7.37622	CDCP1;TXNIP;HMCN1
NR1I2_20693526_ChIP-Seq_LIVER_Mouse	4/939	0.00630632	0.0425411	1.37119	-2.08865	6.59446	PTPRD;CDCP1;BRE;PDK4
EOMES_21245162_ChIP-Seq_HESC_Human	4/932	0.00614487	0.0425411	1.37119	-1.51167	4.77277	PTPRD;ZNF609;CCDC80;VWF
POU5F1_18347094_ChIP-ChIP_MESC_Mouse	6/2109	0.00581553	0.0425411	1.37119	-1.28657	4.06208	PTPRD;CFH;SLCO2A1;NEDD4L;KNCN;PTGS1
RCOR3_21632747_ChIP-Seq_MESC_Mouse	7/2851	0.00631798	0.0425411	1.37119	-0.596573	1.88355	PTPRD;VWF;NPR1;PDK4;LTBP4;TCP11L2;NEDD4L
XRN2_22483619_ChIP-Seq_HELA_Human	5/1529	0.00676518	0.044562	1.35104	-1.13469	3.52989	CCDC80;SLFNL1;HMCN1;SUMF2;CXCL16
GATA1_19941826_ChIP-Seq_K562_Human	4/967	0.00698049	0.0450019	1.34677	-2.28589	7.08867	SLC7A8;TCP11L2;GMPR;KNCN
CEBPD_23245923_ChIP-Seq_MEF_Mouse	3/504	0.00739917	0.0459785	1.33744	-1.98752	6.12073	BRE;SLFNL1;SDC2
TCF3_18347094_ChIP-ChIP_MESC_Mouse	6/2221	0.00743547	0.0459785	1.33744	-1.18766	3.65749	PTPRD;SLCO2A1;PDK4;LTBP4;KNCN;PTGS1
AUTS2_25519132_ChIP-Seq_293T-REX_Human	4/1000	0.00783467	0.0474076	1.32415	-1.46105	4.4547	CDCP1;SDC2;LTBP4;TCP11L2
MYC_19915707_ChIP-ChIP_AK7_Human	7/2979	0.0079795	0.0474076	1.32415	-1.40169	4.27371	PTPRD;CCDC80;VWF;NPR1;SDC2;NEDD4L;SUMF2
EP300_21415370_ChIP-Seq_HL-1_Mouse	4/1014	0.00821702	0.04788	1.31985	-2.46204	7.4823	PDK4;GMPR;NEDD4L;HMCN1
CUX1_19635798_ChIP-ChIP_MULTIPLE HUMAN CANCER TYPES_Human	7/3052	0.00906266	0.0518111	1.28558	-2.39889	7.10108	GH2;CDCP1;MGP;HLA-C;HLA-A;PTGS1;CXCL16
IRF8-22096565_A_ChIP-ChIP_GC-B_Human	2/203	0.0114128	0.0628739	1.20153	-2.62455	7.26113	ITGA10;HLA-C
GATA2_21571218_ChIP-Seq_MEGAKARYOCYTES_Human	4/1111	0.0112077	0.0628739	1.20153	-1.46362	4.0493	ZNF609;GMPR;TXNIP;PTGS1
ESR1_21235772_ChIP-Seq_MCF-7_Human	2/228	0.0141979	0.0754732	1.12221	-2.19725	5.67764	VWF;SLCO2A1
GATA1_19941827_ChIP-Seq_MEL_Mouse	5/1834	0.0140987	0.0754732	1.12221	-1.01311	2.61786	BRE;VWF;GMPR;TXNIP;NEDD4L
TFAP2C_20629094_ChIP-Seq_MCF7_Human	4/1203	0.0146263	0.0760518	1.11889	-1.13259	2.91795	DBNDD1;ZNF609;SLC7A8;GMPR
AR_22383394_ChIP-Seq_PROSTATE CANCER_Human	5/1857	0.0148088	0.0760518	1.11889	-0.909013	2.34193	ZNF609;SLCO2A1;PDK4;NEDD4L;HMCN1
TP63_22573176_ChIP-Seq_HFKS_Human	8/4229	0.0157113	0.0793418	1.1005	-0.0621563	0.157503	ZNF132;SLC7A8;TXNIP;NEDD4L;GMPR;SNORD21;KNCN;KIAA1429
NANOG_18347094_ChIP-ChIP_MESC_Mouse	5/1908	0.016469	0.079644	1.09885	-1.20061	3.03778	SLC7A8;VWF;SLCO2A1;KNCN;PTGS1
SPI1_20517297_ChIP-Seq_HL60_Human	4/1249	0.0165597	0.079644	1.09885	-1.10026	2.78386	ZNF609;MGP;GMPR;PTGS1
SUZ12_18692474_ChIP-Seq_MESC_Mouse	5/1909	0.0165028	0.079644	1.09885	-1.0592	2.67998	SLC44A5;SLC7A8;NPR1;SLCO2A1;CXCL16
SUZ12_16625203_ChIP-ChIP_MESC_Mouse	4/1270	0.0174935	0.0801084	1.09632	-1.59766	4.0331	ARHGAP20;SLC7A8;SLCO2A1;CXCL16
SUZ12_18974828_ChIP-Seq_MESC_Mouse	5/1934	0.0173619	0.0801084	1.09632	-0.933961	2.35767	SLC44A5;DBNDD1;SLC7A8;NPR1;CXCL16
PRDM14_21183938_ChIP-Seq_MESC_Mouse	5/1944	0.0177137	0.0801084	1.09632	-0.725775	1.83213	VWF;NPR1;SLCO2A1;NEDD4L;PTGS1
HNF4A_19822575_ChIP-Seq_HepG2_Human	10/6083	0.016984	0.0801084	1.09632	1.02491	-2.58726	ZNF609;BRE;SLFNL1;VWF;SDC2;ITGA10;LTBP4;NEDD4L;KIAA1429;CXCL16
JUND_26020271_ChIP-Seq_SMOOTH MUSCLE_Human	5/2000	0.0197728	0.0865154	1.06291	-0.764037	1.86993	PTPRD;CDCP1;TCP11L2;GMPR;SUMF2
RBPJ_21746931_ChIP-Seq_IB4-LCL_Human	5/2013	0.0202726	0.0865154	1.06291	-0.732249	1.79213	ZNF609;SLC7A8;TCP11L2;GMPR;TXNIP
STAT3_18555785_ChIP-Seq_MESC_Mouse	5/1997	0.0196586	0.0865154	1.06291	-0.645252	1.57921	SLC44A5;VWF;SLCO2A1;PDK4;LTBP4
PPARG_20887899_ChIP-Seq_3T3-L1 PREADIPOCYTE _Mouse	7/3565	0.0199899	0.0865154	1.06291	-0.0760696	0.186175	CCDC80;BRE;VWF;PDK4;NEDD4L;GMPR;PTGS1
GBX2_23144817_ChIP-Seq_PC3_Human	2/286	0.0216552	0.0880826	1.05511	-2.33844	5.68119	PTPRD;BRE
WDR5_24793694_ChIP-Seq_LNCAP_Human	3/757	0.0218026	0.0880826	1.05511	-1.47391	3.58083	SLC44A5;NEDD4L;GMPR
OLIG2_23332759_ChIP-Seq_OLIGODENDROCYTES_Mouse	5/2040	0.0213372	0.0880826	1.05511	-0.799759	1.943	SLFNL1;PDK4;GMPR;NEDD4L;PTGS1
FLI1_20887958_ChIP-Seq_HPC-7_Mouse	5/2030	0.0209387	0.0880826	1.05511	-0.630223	1.53111	BRE;TCP11L2;TXNIP;SUMF2;PTGS1
TP63_23658742_ChIP-Seq_EP156T_Human	7/3652	0.0225041	0.0897205	1.04711	-0.00302766	0.00729985	ZNF132;CCDC80;SLFNL1;SLC7A8;MGP;GMPR;KIAA1429
SPI1_23127762_ChIP-Seq_K562_Human	4/1389	0.0234103	0.0921209	1.03564	-0.945497	2.25468	SLC44A5;ZNF609;CDCP1;HMCN1
EED_16625203_ChIP-ChIP_MESC_Mouse	3/830	0.0276194	0.103608	0.984607	-1.67156	3.78966	ARHGAP20;SLCO2A1;CXCL16
TP53_18474530_ChIP-ChIP_U2OS_Human	3/827	0.0273655	0.103608	0.984607	-1.34462	3.04845	DBNDD1;SLFNL1;GMPR
MEIS1_20887958_ChIP-Seq_HPC-7_Mouse	4/1452	0.0269845	0.103608	0.984607	-0.883787	2.00367	TCP11L2;TXNIP;SUMF2;PTGS1
TCF4_23295773_ChIP-Seq_U87_Human	7/3812	0.0276972	0.103608	0.984607	0.0638219	-0.144693	GH2;SLC44A5;CCDC80;BRE;VWF;MGP;SLCO2A1
MTF2_20144788_ChIP-Seq_MESC_Mouse	6/2981	0.0280417	0.103618	0.984567	-0.184019	0.41718	SLC44A5;ARHGAP20;SLC7A8;NPR1;SLCO2A1;CXCL16
NANOG_18692474_ChIP-Seq_MESC_Mouse	6/3052	0.0310015	0.113174	0.946253	-0.502971	1.09589	CFH;SDC2;SLCO2A1;NEDD4L;KNCN;PTGS1
TCF7_22412390_ChIP-Seq_EML_Mouse	4/1529	0.0317797	0.114634	0.940687	-0.674169	1.46026	DBNDD1;SLC7A8;GMPR;TXNIP
TEAD4_22529382_ChIP-Seq_TROPHECTODERM_Mouse	5/2293	0.033136	0.11812	0.927676	-0.526192	1.12397	SLC44A5;SLC7A8;BRE;PDK4;NEDD4L
DNAJC2_21179169_ChIP-ChIP_NT2_Human	3/899	0.0338093	0.119119	0.924019	-1.13989	2.42527	BRE;NPR1;TXNIP
TAF7L_23326641_ChIP-Seq_C3H10T1-2_Mouse	3/912	0.0350504	0.122072	0.913383	-1.90349	4.00331	CCDC80;PDK4;TXNIP
RARG_19884340_ChIP-ChIP_MEF_Mouse	2/390	0.0381639	0.131405	0.881387	-1.74093	3.53315	DBNDD1;TCP11L2
ESR2_21235772_ChIP-Seq_MCF-7_Human	2/424	0.0443395	0.147475	0.831281	-1.52171	2.91269	VWF;SLCO2A1
GRHL2_25758223_ChIP-Seq_PLACENTA_Mouse	3/1000	0.0440682	0.147475	0.831281	-1.11992	2.14363	SLC7A8;SDC2;SUMF2
KLF4_18358816_ChIP-ChIP_MESC_Mouse	4/1700	0.0441413	0.147475	0.831281	-0.941324	1.80178	BRE;TCP11L2;TXNIP;CXCL16
GATA2_20887958_ChIP-Seq_HPC-7_Mouse	4/1708	0.044778	0.147475	0.831281	-0.548295	1.04949	TXNIP;ZBTB42;SUMF2;PTGS1
PRDM5_23873026_ChIP-Seq_MEF_Mouse	3/1029	0.0472725	0.152378	0.817077	-0.946083	1.77995	SDC2;KIAA1429;SUMF2
SMARCA4_23332759_ChIP-Seq_OLIGODENDROCYTES_Mouse	5/2522	0.0468161	0.152378	0.817077	-0.311189	0.585467	ARHGAP20;SLFNL1;PDK4;NEDD4L;PTGS1
MEF2A_21415370_ChIP-Seq_HL-1_Mouse	3/1048	0.0494334	0.156698	0.804936	-1.55184	2.87624	PDK4;NEDD4L;HMCN1
SOX2_20726797_ChIP-Seq_SW620_Human	5/2564	0.049647	0.156698	0.804936	-0.627084	1.16226	SLC7A8;CFH;PDK4;PTGS1;CXCL16
BMI1_23680149_ChIP-Seq_NPCS_Mouse	3/1056	0.0503577	0.157303	0.803263	-0.936217	1.73161	ARHGAP20;SLC7A8;TXNIP
CIITA_25753668_ChIP-Seq_RAJI_Human	2/459	0.0510568	0.157415	0.802953	-1.5542	2.87351	GUSBP11;HLA-A
STAT3_24763339_ChIP-Seq_IMN-ESCS_Mouse	4/1788	0.0514327	0.157415	0.802953	-0.430961	0.79679	SLC44A5;PTPRD;GMPR;NEDD4L
TET1_21451524_ChIP-Seq_MESC_Mouse	4/1839	0.0559478	0.169522	0.770775	-0.356639	0.632954	MGP;LTBP4;TXNIP;CXCL16
JARID2_20064375_ChIP-Seq_MESC_Mouse	3/1117	0.0576841	0.173052	0.761823	-0.835315	1.46528	PTPRD;SLC44A5;NPR1
GFI1B_20887958_ChIP-Seq_HPC-7_Mouse	4/1871	0.0588886	0.174934	0.757126	-0.367263	0.640267	SLC7A8;BRE;TCP11L2;PTGS1
KLF1_20508144_ChIP-Seq_FETAL-LIVER-ERYTHROID_Mouse	3/1144	0.0610817	0.179687	0.745483	-0.800334	1.3738	PTPRD;GMPR;NEDD4L
SMAD4_21741376_ChIP-Seq_HESC_Human	5/2738	0.0624552	0.180228	0.744178	-0.812895	1.39292	SLC44A5;PTPRD;SLCO2A1;LTBP4;NEDD4L
AR_25329375_ChIP-Seq_VCAP_Human	4/1906	0.0622001	0.180228	0.744178	-0.525254	0.900039	ZNF609;ARHGAP20;SLFNL1;PDK4
NFE2L2_22581777_ChIP-Seq_LYMPHOBLASTOID_Human	2/527	0.0650657	0.18599	0.730511	-1.23577	2.07864	CDCP1;PTGS1
RELA_24523406_ChIP-Seq_FIBROSARCOMA_Human	3/1182	0.0660212	0.186957	0.728258	-0.565227	0.947816	BRE;LTBP4;HLA-A
ZFP322A_24550733_ChIP-Seq_MESC_Mouse	1/90	0.0692242	0.194212	0.711723	-1.62258	2.65909	NEDD4L
KLF5_25053715_ChIP-Seq_YYC3_Human	4/2000	0.0715799	0.195394	0.709089	-0.400499	0.65391	PDK4;LTBP4;TXNIP;HMCN1
TOP2B_26459242_ChIP-Seq_MCF7_Human	4/2000	0.0715799	0.195394	0.709089	-0.297753	0.486153	ARHGAP20;CFH;VWA5A;HMCN1
HOXB7_26014856_ChIP-Seq_BT474_Human	4/2000	0.0715799	0.195394	0.709089	-0.267279	0.436397	CDCP1;SDC2;LTBP4;SUMF2
SETDB1_19884255_ChIP-Seq_MESC_Mouse	4/2020	0.0736661	0.197529	0.704368	-0.598533	0.970742	SLC44A5;DBNDD1;SLCO2A1;SUMF2
HOXC9_25013753_ChIP-Seq_NEUROBLASTOMA BE2-C_Human	4/2014	0.0730369	0.197529	0.704368	-0.269356	0.436859	CCDC80;VWA5A;TCP11L2;SUMF2
EWS-FLI1_20517297_ChIP-Seq_SK-N-MC_Human	2/574	0.0754183	0.200454	0.697986	-1.14122	1.83413	SLFNL1;PTGS1
CEBPA_23403033_ChIP-Seq_LIVER_Mouse	2/589	0.0788278	0.207694	0.682576	-1.14811	1.80448	CFH;SLCO2A1
EZH2_18974828_ChIP-Seq_MESC_Mouse	3/1302	0.0827864	0.214396	0.668784	-0.732728	1.12835	ARHGAP20;SLC7A8;NPR1
RNF2_18974828_ChIP-Seq_MESC_Mouse	3/1302	0.0827864	0.214396	0.668784	-0.721787	1.1115	ARHGAP20;SLC7A8;NPR1
SMAD1_18555785_ChIP-Seq_MESC_Mouse	2/610	0.0836819	0.214878	0.667808	-1.23662	1.90154	TCP11L2;TXNIP
CCND1_20090754_ChIP-ChIP_RETINA_Mouse	4/2137	0.0864948	0.220235	0.657114	-0.638183	0.96561	BRE;LTBP4;TCP11L2;SUMF2
TP53_22573176_ChIP-Seq_HFKS_Human	3/1348	0.0896626	0.226398	0.645127	-0.56601	0.840786	SLC44A5;CDCP1;VWF
SMAD_19615063_ChIP-ChIP_ovarian surface epithelium_Human	1/124	0.0938717	0.22938	0.639444	-1.82269	2.68368	ZNF132
CDKN2AIP_20523734_ChIP-Seq_CORTICAL_Neurons	1/123	0.0931559	0.22938	0.639444	-1.53771	2.26408	ARHGAP20
PRDM16_22522345_ChIP-ChIP_PALATE MESENCHYMAL_Mouse	1/122	0.0924396	0.22938	0.639444	-1.4306	2.10638	LTBP4
ATF3_23680149_ChIP-Seq_GBM1-GSC_Human	4/2189	0.0925322	0.22938	0.639444	-0.100356	0.147761	CCDC80;VWF;NEDD4L;SUMF2
PDX1_19855005_ChIP-ChIP_MIN6_Mouse	2/669	0.0977909	0.236513	0.626144	-1.20326	1.7348	SLC7A8;TCP11L2
FOXP3_21729870_ChIP-Seq_TREG_Human	3/1404	0.0983521	0.236513	0.626144	-0.338504	0.488038	TCP11L2;TXNIP;KIAA1429
STAT3_23295773_ChIP-Seq_U87_Human	5/3165	0.101239	0.241538	0.617015	0.504764	-0.717134	SLC44A5;PTPRD;ZNF609;BRE;NEDD4L
SPI1_23547873_ChIP-Seq_NB4_Human	5/3198	0.104661	0.247751	0.605984	0.727263	-1.01477	BRE;SDC2;TXNIP;KIAA1429;PTGS1
E2F1_18555785_ChIP-Seq_MESC_Mouse	6/4172	0.106307	0.249697	0.602586	0.487628	-0.676587	BRE;LTBP4;TXNIP;TCP11L2;GMPR;SUMF2
SMAD3_21741376_ChIP-Seq_HESC_Human	3/1460	0.107377	0.25027	0.601591	-0.96688	1.33934	SLC44A5;NEDD4L;HMCN1
ZFP42_18358816_ChIP-ChIP_MESC_Mouse	3/1480	0.110678	0.253018	0.596849	-0.606753	0.833857	BRE;SLFNL1;NEDD4L
YAP1_20516196_ChIP-Seq_MESC_Mouse	4/2329	0.109775	0.253018	0.596849	0.138249	-0.189995	PTPRD;SLC7A8;PDK4;GMPR
REST_21632747_ChIP-Seq_MESC_Mouse	4/2339	0.111061	0.253018	0.596849	0.271066	-0.372525	PTPRD;BRE;NEDD4L;KNCN
POU5F1_18692474_ChIP-Seq_MESC_Mouse	6/4232	0.111905	0.253039	0.596813	0.476017	-0.654148	CFH;SLCO2A1;TXNIP;NEDD4L;KNCN;PTGS1
IKZF1_21737484_ChIP-ChIP_HCT116_Human	1/155	0.11579	0.257973	0.588426	-1.32752	1.79866	NPR1
SREBP1_19666523_ChIP-Seq_LIVER_Mouse	2/738	0.11508	0.257973	0.588426	-0.9251	1.25342	PTPRD;NEDD4L
PIAS1_25552417_ChIP-Seq_VCAP_Human	2/749	0.117906	0.260771	0.583741	-0.777643	1.04524	PDK4;HMCN1
CTNNB1_24651522_ChIP-Seq_LGR5+ INTESTINAL STEM _Human	1/162	0.120667	0.264943	0.576848	-1.45458	1.93203	SLC7A8
CEBPB_20176806_ChIP-Seq_THIOMACROPHAGE_Mouse	3/1588	0.129175	0.279589	0.55348	-0.054504	0.0694618	VWF;LTBP4;CXCL16
SOX2_21211035_ChIP-Seq_LN229_Gbm	5/3420	0.129183	0.279589	0.55348	0.279277	-0.355921	PTPRD;ZNF609;BRE;NEDD4L;HMCN1
TFEB_21752829_ChIP-Seq_HELA_Human	2/808	0.133361	0.286583	0.542749	-0.60589	0.757197	MGP;TXNIP
NANOG_16518401_ChIP-PET_MESC_Mouse	5/3520	0.14105	0.299023	0.524296	-1.76048	2.12532	SLC7A8;SLCO2A1;PDK4;NEDD4L;PTGS1
PPARG_20176806_ChIP-Seq_THIOMACROPHAGE_Mouse	2/837	0.141123	0.299023	0.524296	-0.535783	0.646816	CCDC80;VWF
CHD1_19587682_ChIP-ChIP_MESC_Mouse	2/843	0.142741	0.300352	0.52237	-0.790351	0.950635	LTBP4;TXNIP
WT1_19549856_ChIP-ChIP_Wilms tumor-derived CCG99_11	1/199	0.146015	0.304672	0.516167	-1.14319	1.3587	HMCN1
BCL3_23251550_ChIP-Seq_MUSCLE_Mouse	2/858	0.146806	0.304672	0.516167	-0.432383	0.513896	TXNIP;SUMF2
FOXP2_23625967_ChIP-Seq_PFSK-1 AND SK-N-MC_Human	2/863	0.148166	0.305225	0.51538	-0.426241	0.505822	PDK4;KIAA1429
DACH1_20351289_ChIP-Seq_MDA-MB-231_Human	3/1698	0.149087	0.305225	0.51538	-0.0824286	0.0978186	BRE;TXNIP;SUMF2
ESR1_20079471_ChIP-ChIP_T-47D_Human	1/216	0.157422	0.316452	0.499692	-1.30602	1.50269	ITGA10
ETS2_20176728_ChIP-ChIP_TROPHOBLAST STEM CELLS_Mouse	1/215	0.156755	0.316452	0.499692	-1.25364	1.44242	NEDD4L
EOMES_20176728_ChIP-ChIP_TROPHOBLAST STEM CELLS_Mouse	3/1744	0.157704	0.316452	0.499692	-0.266372	0.306484	NPR1;TXNIP;NEDD4L
FOXP1_21924763_ChIP-Seq_HESC_Human	5/3724	0.166727	0.332356	0.478396	1.53035	-1.68575	ITGA10;LTBP4;TXNIP;KIAA1429;SUMF2
VDR_23401126_ChIP-Seq_LCL-AND-THP1_Human	1/239	0.172618	0.340498	0.467885	-0.948433	1.02179	ZNF609
HOXB4_20404135_ChIP-ChIP_EML_Mouse	3/1824	0.173058	0.340498	0.467885	-0.4618	0.497518	BRE;NPR1;TCP11L2
SCL_19346495_ChIP-Seq_HPC-7_Human	1/252	0.181089	0.354	0.450996	-1.12033	1.16342	SLC7A8
SOX9_25088423_ChIP-ChIP_EMBRYONIC GONADS_Mouse	3/1903	0.188639	0.366395	0.436051	0.383867	-0.385419	DBNDD1;VWF;PDK4
FOXM1_23109430_ChIP-Seq_U2OS_Human	1/267	0.190759	0.368152	0.433973	-1.04657	1.0458	TXNIP
ARNT_22903824_ChIP-Seq_MCF7_Human	2/1029	0.194627	0.368596	0.433449	-0.371951	0.371227	SLCO2A1;GMPR
PADI4_21655091_ChIP-ChIP_MCF7_Human	2/1037	0.196917	0.368596	0.433449	-0.298957	0.298375	BRE;NEDD4L
EWS-ERG_20517297_ChIP-Seq_CADO-ES1_Human	2/1038	0.197204	0.368596	0.433449	-0.25566	0.255162	SDC2;GMPR
SMAD3_18955504_ChIP-ChIP_HaCaT_Human	3/1936	0.195259	0.368596	0.433449	-0.0227776	0.0227332	SLC7A8;BRE;NEDD4L
SMAD2_18955504_ChIP-ChIP_HaCaT_Human	3/1936	0.195259	0.368596	0.433449	-0.0119136	0.0118904	SLC7A8;BRE;NEDD4L
MECOM_23826213_ChIP-Seq_KASUMI_Mouse	3/1951	0.198288	0.368596	0.433449	0.324601	-0.323969	VWA5A;TXNIP;PTGS1
CTBP2_25329375_ChIP-Seq_LNCAP_Human	2/1053	0.20151	0.370045	0.431745	-0.314993	0.313144	PTPRD;PDK4
YY1_22570637_ChIP-Seq_MALME-3M_Human	2/1049	0.20036	0.370045	0.431745	-0.293066	0.291346	GMPR;CXCL16
TBX3_20139965_ChIP-Seq_MESC_Mouse	2/1068	0.205827	0.373401	0.427824	-0.463824	0.456914	TCP11L2;NEDD4L
MNX1_26342078_ChIP-Seq_MIN6-4N_Mouse	3/2000	0.208267	0.373401	0.427824	0.43137	-0.424944	DBNDD1;TCP11L2;GMPR
RUNX2_24764292_ChIP-Seq_MC3T3_Mouse	3/2000	0.208267	0.373401	0.427824	0.479154	-0.472015	CCDC80;CFH;MGP
RUNX1_21571218_ChIP-Seq_MEGAKARYOCYTES_Human	6/5071	0.205218	0.373401	0.427824	2.73272	-2.69201	DBNDD1;CDCP1;LTBP4;GMPR;KIAA1429;SUMF2
RAD21_21589869_ChIP-Seq_MESC_Mouse	3/2036	0.215675	0.384408	0.415207	0.459165	-0.438985	CCDC80;LTBP4;NEDD4L
ERG_21242973_ChIP-ChIP_JURKAT_Human	1/321	0.224656	0.387265	0.411992	-0.730186	0.692688	NPR1
SOX11_23321250_ChIP-ChIP_Z138-A519-JVM2_Human	2/1134	0.224946	0.387265	0.411992	-0.623882	0.591843	CDCP1;NPR1
SMARCA4_20176728_ChIP-ChIP_TROPHOBLAST STEM CELLS_Mouse	2/1118	0.220295	0.387265	0.411992	-0.378265	0.358839	SLC7A8;TXNIP
RUNX1_20887958_ChIP-Seq_HPC-7_Mouse	2/1120	0.220876	0.387265	0.411992	-0.0630082	0.0597724	BRE;TXNIP
DMRT1_23473982_ChIP-Seq_TESTES_Mouse	3/2072	0.223143	0.387265	0.411992	0.511278	-0.485022	VWF;GMPR;NEDD4L
SRY_25088423_ChIP-ChIP_EMBRYONIC GONADS_Mouse	4/3083	0.22346	0.387265	0.411992	1.46557	-1.39031	SLC7A8;SLCO2A1;PDK4;TCP11L2
E2F1_21310950_ChIP-Seq_MCF7_Human	2/1145	0.228149	0.388366	0.410759	-0.267435	0.252942	LTBP4;KIAA1429
CTBP1_25329375_ChIP-Seq_LNCAP_Human	2/1145	0.228149	0.388366	0.410759	-0.0926804	0.0876579	PTPRD;NEDD4L
HSF1_23293686_ChIP-Seq_STHDH STRIATAL_Mouse	2/1156	0.231355	0.391204	0.407597	-0.95178	0.89327	NPR1;TXNIP
CDX2_19796622_ChIP-Seq_MESC_Mouse	1/334	0.232608	0.391204	0.407597	-0.743792	0.698069	SDC2
FOXP2_21765815_ChIP-ChIP_NEURO2A_Mouse	2/1164	0.233689	0.391204	0.407597	-0.394381	0.370137	NPR1;SLCO2A1
IRF1_21803131_ChIP-Seq_MONOCYTES_Human	1/345	0.239274	0.396008	0.402296	-0.616429	0.571012	SDC2
FOXO1_23066095_ChIP-Seq_LIVER_Mouse	1/347	0.24048	0.396008	0.402296	-0.554353	0.513509	PDK4
SIN3A_21632747_ChIP-Seq_MESC_Mouse	2/1186	0.240117	0.396008	0.402296	0.0801124	-0.0742098	BRE;TXNIP
STAT5_23275557_ChIP-Seq_MAMMARY-EPITHELIUM_Mouse	2/1197	0.243335	0.398544	0.399524	0.129605	-0.119229	SLCO2A1;VWA5A
RNF2_16625203_ChIP-ChIP_MESC_Mouse	2/1219	0.249778	0.402568	0.39516	-0.252587	0.229826	ARHGAP20;SLCO2A1
KLF4_25985364_ChIP-Seq_ATHEROSCLEROSIS LESION_Mouse	2/1211	0.247434	0.402568	0.39516	0.142141	-0.129333	SLC7A8;HMCN1
SIN3B_21632747_ChIP-Seq_MESC_Mouse	5/4302	0.248492	0.402568	0.39516	2.26989	-2.06535	PTPRD;BRE;VWF;NPR1;PTGS1
ZIC3_20872845_ChIP-ChIP_MESC_Mouse	1/365	0.25125	0.402798	0.394913	-0.787909	0.716461	TXNIP
EKLF_21900194_ChIP-Seq_ERYTHROCYTE_Mouse	2/1239	0.255643	0.407683	0.389678	0.332279	-0.298142	TCP11L2;GMPR
CEBPB_23403033_ChIP-Seq_LIVER_Mouse	1/382	0.261286	0.412341	0.384743	-0.490556	0.434586	SLCO2A1
JARID2_20075857_ChIP-Seq_MESC_Mouse	2/1258	0.261218	0.412341	0.384743	0.197244	-0.174739	NPR1;ZBTB42
SOX2_16153702_ChIP-ChIP_HESC_Human	2/1278	0.26709	0.417525	0.379318	-0.612436	0.534909	NPR1;NEDD4L
ASH2L_23239880_ChIP-Seq_MESC_Mouse	4/3336	0.267326	0.417525	0.379318	1.41715	-1.23776	VWF;NPR1;TCP11L2;HMCN1
CLOCK_20551151_ChIP-Seq_293T_Human	1/407	0.275806	0.428493	0.368056	-0.330953	0.280476	SDC2
BRD4_25478319_ChIP-Seq_HGPS_Human	3/2326	0.277177	0.428493	0.368056	0.883175	-0.748474	CCDC80;VWA5A;LTBP4
SETDB1_19884257_ChIP-Seq_MESC_Mouse	3/2353	0.283025	0.433113	0.363399	0.702295	-0.58765	SLC44A5;SLC7A8;LTBP4
RUNX2_22187159_ChIP-Seq_PCA_Human	4/3423	0.28282	0.433113	0.363399	1.33148	-1.11412	PTPRD;ZNF609;ARHGAP20;BRE
TCF3_18692474_ChIP-Seq_MESC_Mouse	2/1351	0.288527	0.434944	0.361567	0.0264114	-0.0219885	KNCN;PTGS1
RCOR1_19997604_ChIP-ChIP_NEURONS_Mouse	3/2378	0.288451	0.434944	0.361567	0.293294	-0.244179	CDCP1;SLC7A8;CFH
SFPI1_20887958_ChIP-Seq_HPC-7_Mouse	3/2369	0.286496	0.434944	0.361567	1.06433	-0.886095	BRE;GMPR;PTGS1
ESR1_17901129_ChIP-ChIP_ liver_Mouse	1/444	0.296787	0.445181	0.351463	-0.414306	0.335287	PDK4
TP53_16413492_ChIP-PET_HCT116_Human	1/449	0.299577	0.447152	0.349545	-1.02748	0.826974	NEDD4L
DROSHA_22980978_ChIP-Seq_HELA_Human	1/456	0.303464	0.450734	0.34608	-0.23399	0.186462	SLC44A5
SALL4_22934838_ChIP-ChIP_CD34+_Human	2/1419	0.308458	0.455916	0.341115	0.0246396	-0.0193531	BRE;CFH
MYC_19079543_ChIP-ChIP_MESC_Mouse	2/1458	0.319852	0.470462	0.327475	0.127854	-0.0964069	LTBP4;TXNIP
STAT6_20620947_ChIP-Seq_CD4 POS T_Human	1/508	0.331691	0.481915	0.317029	-0.718346	0.524383	CDCP1
CDX2_20551321_ChIP-Seq_CACO-2_Human	1/504	0.32956	0.481915	0.317029	-0.531949	0.388316	VWF
PPARD_23208498_ChIP-Seq_MDA-MB-231_Human	1/516	0.335933	0.481915	0.317029	-0.160507	0.117168	TXNIP
NKX2-5_21415370_ChIP-Seq_HL-1_Mouse	2/1507	0.334115	0.481915	0.317029	-0.0940936	0.0686871	PDK4;HMCN1
KLF4_19030024_ChIP-ChIP_MESC_Mouse	2/1502	0.332662	0.481915	0.317029	0.375955	-0.274442	TXNIP;SUMF2
GATA1_21571218_ChIP-Seq_MEGAKARYOCYTES_Human	3/2601	0.337182	0.481915	0.317029	1.17395	-0.856972	PTPRD;VWA5A;PTGS1
POU5F1_16518401_ChIP-PET_MESC_Mouse	2/1550	0.34657	0.490704	0.309181	-0.628011	0.44709	CFH;PDK4
CNOT3_19339689_ChIP-ChIP_MESC_Mouse	2/1547	0.345703	0.490704	0.309181	0.304083	-0.216481	BRE;TCP11L2
CTCF_18555785_ChIP-Seq_MESC_Mouse	2/1568	0.351764	0.495741	0.304745	0.365725	-0.25663	NPR1;ITGA10
JUN_21703547_ChIP-Seq_K562_Human	2/1585	0.356658	0.500312	0.300759	0.240436	-0.166508	VWF;NEDD4L
POU5F1_18700969_ChIP-ChIP_MESC_Mouse	1/567	0.362369	0.505981	0.295866	-0.742562	0.505875	TXNIP
STAT3_1855785_ChIP-Seq_MESC_Mouse	1/572	0.364905	0.507184	0.294834	-0.202499	0.137473	PDK4
SRF_21415370_ChIP-Seq_HL-1_Mouse	2/1634	0.370697	0.512882	0.289983	0.0613998	-0.0409972	BRE;NEDD4L
NUCKS1_24931609_ChIP-Seq_HEPATOCYTES_Mouse	1/588	0.372954	0.513659	0.289325	0.145169	-0.0967108	NEDD4L
SPI1_20176806_ChIP-Seq_THIOMACROPHAGE_Mouse	2/1654	0.376396	0.516054	0.287304	0.739912	-0.489484	CCDC80;LTBP4
WT1_20215353_ChIP-ChIP_NEPHRON PROGENITOR_Mouse	2/1663	0.378955	0.517222	0.286323	0.569073	-0.37518	TCP11L2;PTGS1
NANOG_16153702_ChIP-ChIP_HESC_Human	2/1686	0.385475	0.523762	0.280866	-0.208665	0.134947	NPR1;NEDD4L
POU3F2_20337985_ChIP-ChIP_501MEL_Human	2/1702	0.389995	0.527537	0.277747	0.435868	-0.278753	CFH;TCP11L2
REST_18959480_ChIP-ChIP_MESC_Mouse	3/2868	0.3955	0.532607	0.273593	0.110353	-0.069519	PTPRD;BRE;NEDD4L
TCF7L2_21901280_ChIP-Seq_H4IIE_Rat	1/645	0.400829	0.537395	0.269706	-0.0479862	0.0298005	BRE
STAT1_20625510_ChIP-Seq_HELA_Human	1/656	0.406068	0.54202	0.265984	0.0676237	-0.0414163	ZNF609
BMI1_19503595_ChIP-Seq_MEFC_Mouse	1/661	0.408435	0.542788	0.26537	0.136597	-0.083466	MGP
AHR_22903824_ChIP-Seq_MCF7_Human	1/690	0.42198	0.55653	0.254512	0.12397	-0.0726507	SLCO2A1
FOXO3_23340844_ChIP-Seq_DLD1_Human	1/695	0.424285	0.55653	0.254512	0.230916	-0.135325	TXNIP
E2F4_21247883_ChIP-Seq_LYMPHOBLASTOID_Human	3/2998	0.42355	0.55653	0.254512	1.66836	-0.977719	DBNDD1;SLC7A8;ZBTB42
POU5F1_18358816_ChIP-ChIP_MESC_Mouse	1/753	0.450375	0.583178	0.234199	0.0714013	-0.0385041	BRE
MYC_18940864_ChIP-ChIP_HL60_Human	1/746	0.447288	0.583178	0.234199	0.163977	-0.0884269	TXNIP
LYL1_20887958_ChIP-Seq_HPC-7_Mouse	1/752	0.449935	0.583178	0.234199	0.33274	-0.179435	TXNIP
NACC1_18358816_ChIP-ChIP_MESC_Mouse	1/769	0.457367	0.589521	0.229501	0.0319005	-0.0168576	PTGS1
VDR_24787735_ChIP-Seq_THP-1_Human	1/805	0.472784	0.589521	0.229501	0.39857	-0.210622	TXNIP
TCFCP2L1_18555785_ChIP-Seq_MESC_Mouse	2/1987	0.467939	0.589521	0.229501	0.839086	-0.443411	BRE;NEDD4L
FOXA1_25329375_ChIP-Seq_VCAP_Human	2/2000	0.471364	0.589521	0.229501	1.02889	-0.543711	SLFNL1;MGP
RARA_24833708_ChIP-Seq_LIVER_Mouse	2/2000	0.471364	0.589521	0.229501	1.11034	-0.586752	TXNIP;PTGS1
RXRA_24833708_ChIP-Seq_LIVER_Mouse	2/2000	0.471364	0.589521	0.229501	1.20724	-0.637959	KNCN;PTGS1
OLIG2_26023283_ChIP-Seq_AINV15_Mouse	2/2000	0.471364	0.589521	0.229501	1.21615	-0.642666	VWA5A;TXNIP
ERG_20887958_ChIP-Seq_HPC-7_Mouse	2/1969	0.463176	0.589521	0.229501	1.22832	-0.649097	GMPR;PTGS1
ELK3_25401928_ChIP-Seq_HUVEC_Human	2/2000	0.471364	0.589521	0.229501	1.30847	-0.691455	SLC7A8;LTBP4
GATA4_21415370_ChIP-Seq_HL-1_Mouse	2/2039	0.481565	0.598009	0.223292	0.582077	-0.299274	PDK4;LTBP4
CREM_20920259_ChIP-Seq_GC1-SPG_Mouse	5/5776	0.484226	0.598859	0.222675	5.4747	-2.80704	BRE;NPR1;LTBP4;TCP11L2;CXCL16
PPARG_23326641_ChIP-Seq_C3H10T1-2_Mouse	1/838	0.486542	0.599277	0.222373	-0.0959602	0.0491346	SUMF2
TAL1_20887958_ChIP-Seq_HPC-7_Mouse	2/2067	0.488818	0.599644	0.222107	1.36371	-0.69743	SUMF2;PTGS1
PHC1_16625203_ChIP-ChIP_MESC_Mouse	1/922	0.520002	0.629851	0.200762	0.23564	-0.10893	ARHGAP20
ELK1_19687146_ChIP-ChIP_Hela_Human	1/916	0.517684	0.629851	0.200762	0.287229	-0.132778	KIAA1429
STAT3_19079543_ChIP-ChIP_MESC_Mouse	1/948	0.529921	0.629851	0.200762	0.406078	-0.187718	CCDC80
EZH2_23942234_ChIP-Seq_MYOBLASTS AND MYOTUBES_Mouse	1/935	0.524987	0.629851	0.200762	0.601499	-0.278056	VWF
EGR1_23403033_ChIP-Seq_LIVER_Mouse	1/944	0.528408	0.629851	0.200762	0.603556	-0.279007	CFH
MYB_21317192_ChIP-Seq_ERMYB_Mouse	1/923	0.520387	0.629851	0.200762	0.611755	-0.282797	PTGS1
FOXM1_25889361_ChIP-Seq_OE33 AND U2OS_Human	1/932	0.523841	0.629851	0.200762	0.65872	-0.304508	TXNIP
VDR_23849224_ChIP-Seq_CD4+_Human	2/2231	0.530073	0.629851	0.200762	1.47446	-0.681602	TCP11L2;SUMF2
EST1_17652178_ChIP-ChIP_JURKAT_Human	1/1001	0.549527	0.63394	0.197952	-0.0449801	0.020502	KIAA1429
GABP_17652178_ChIP-ChIP_JURKAT_Human	1/1001	0.549527	0.63394	0.197952	0.0469238	-0.021388	KIAA1429
E2F4_17652178_ChIP-ChIP_JURKAT_Human	1/1002	0.549889	0.63394	0.197952	0.0910796	-0.0415142	KIAA1429
RUNX1_17652178_ChIP-ChIP_JURKAT_Human	1/1003	0.550251	0.63394	0.197952	0.331332	-0.151022	SLC7A8
TP53_22127205_ChIP-Seq_IMR90_Human	1/975	0.540011	0.63394	0.197952	0.610622	-0.278322	BRE
ETV2_25802403_ChIP-Seq_MESC_Mouse	1/1000	0.549165	0.63394	0.197952	0.613456	-0.279614	TCP11L2
PAX6_23342162_ChIP-ChIP_BETA-FORBRAIN-LENS_Mouse	1/1001	0.549527	0.63394	0.197952	0.681702	-0.310721	MGP
TBX5_21415370_ChIP-Seq_HL-1_Mouse	2/2296	0.545822	0.63394	0.197952	0.873076	-0.39795	SLC44A5;MGP
ELF1_20517297_ChIP-Seq_JURKAT_Human	1/1020	0.55636	0.63855	0.194805	0.7564	-0.339288	ZNF609
TBP_23326641_ChIP-Seq_C3H10T1-2_Mouse	1/1057	0.569378	0.643737	0.191292	0.166097	-0.0731601	NEDD4L
NFE2L2_20460467_ChIP-Seq_MEF_Mouse	1/1055	0.568684	0.643737	0.191292	0.902645	-0.397584	BRE
NRF2_20460467_ChIP-Seq_MEF_Mouse	1/1055	0.568684	0.643737	0.191292	0.913201	-0.402234	BRE
CREB1_23762244_ChIP-Seq_HIPPOCAMPUS_Rat	2/2393	0.568667	0.643737	0.191292	2.01106	-0.885803	BRE;TXNIP
KLF4_18555785_ChIP-Seq_MESC_Mouse	2/2444	0.580358	0.653712	0.184614	1.44727	-0.615218	TXNIP;SUMF2
HNF4A_19761587_ChIP-ChIP_CACO-2_Human	1/1126	0.592667	0.664849	0.177277	0.355361	-0.145057	HMCN1
NR3C1_21868756_ChIP-Seq_MCF10A_Human	1/1132	0.594634	0.664849	0.177277	0.888306	-0.362603	NEDD4L
MYC_19030024_ChIP-ChIP_MESC_Mouse	3/3868	0.597136	0.665192	0.177053	2.25891	-0.920913	BRE;TCP11L2;SUMF2
MYC_18555785_ChIP-Seq_MESC_Mouse	1/1200	0.616282	0.684005	0.164941	0.740387	-0.281192	BRE
GABP_19822575_ChIP-Seq_HepG2_Human	2/2639	0.623	0.688938	0.16182	1.92858	-0.718597	BRE;KIAA1429
NANOG_18358816_ChIP-ChIP_MESC_Mouse	1/1232	0.626075	0.689821	0.161264	0.791056	-0.293737	SDC2
TCFAP2C_20176728_ChIP-ChIP_TROPHOBLAST STEM CELLS_Mouse	2/2667	0.628853	0.690372	0.160917	1.5282	-0.566237	SLC7A8;SLCO2A1
VDR_24763502_ChIP-Seq_THP-1_Human	1/1288	0.642632	0.702951	0.153075	1.0499	-0.370057	SLFNL1
TCF3_18467660_ChIP-ChIP_MESC_Mouse	1/1388	0.670439	0.73073	0.136243	0.681539	-0.213806	SLCO2A1
MYC_20876797_ChIP-ChIP_MEDULLOBLASTOMA_Human	1/1406	0.675215	0.733298	0.134719	0.91192	-0.28288	SLC44A5
YY1_23942234_ChIP-Seq_MYOBLASTS AND MYOTUBES_Mouse	1/1466	0.690655	0.747387	0.126454	1.38623	-0.403631	PTPRD
PHF8_20622854_ChIP-Seq_HELA_Human	1/1490	0.696629	0.751169	0.124262	1.30109	-0.372273	KIAA1429
TTF2_22483619_ChIP-Seq_HELA_Human	1/1512	0.702006	0.753136	0.123127	1.36598	-0.387269	TXNIP
CREB1_20920259_ChIP-Seq_GC1-SPG_Mouse	2/3057	0.703424	0.753136	0.123127	2.52142	-0.714848	BRE;TCP11L2
ETS1_20019798_ChIP-Seq_JURKAT_Human	1/1607	0.724178	0.772627	0.11203	1.40367	-0.36209	KIAA1429
LMO2_20887958_ChIP-Seq_HPC-7_Mouse	1/1741	0.752744	0.800286	0.0967549	1.51473	-0.337461	TXNIP
RUNX1_22412390_ChIP-Seq_EML_Mouse	1/1770	0.758536	0.803006	0.0952809	1.52679	-0.334966	NPR1
MYC_18358816_ChIP-ChIP_MESC_Mouse	2/3413	0.760604	0.803006	0.0952809	1.77003	-0.388331	BRE;TCP11L2
STAT4_19710469_ChIP-ChIP_TH1 _Mouse	1/1939	0.78975	0.818981	0.0867262	0.504488	-0.100743	BRE
ZFP281_18757296_ChIP-ChIP_E14_Mouse	1/2004	0.800678	0.818981	0.0867262	1.30117	-0.259837	TXNIP
KLF5_20875108_ChIP-Seq_MESC_Mouse	1/2000	0.800021	0.818981	0.0867262	1.65008	-0.329512	LTBP4
CEBPB_24764292_ChIP-Seq_MC3T3_Mouse	1/2000	0.800021	0.818981	0.0867262	1.69985	-0.339451	MGP
NEUROD2_26341353_ChIP-Seq_CORTEX_Mouse	1/2000	0.800021	0.818981	0.0867262	1.74756	-0.348979	SLFNL1
GATA6_25053715_ChIP-Seq_YYC3_Human	1/2000	0.800021	0.818981	0.0867262	1.75003	-0.349472	LTBP4
TET1_21490601_ChIP-Seq_MESC_Mouse	1/1994	0.799033	0.818981	0.0867262	1.83804	-0.367047	CDCP1
POU3F1_26484290_ChIP-Seq_ESC_Mouse	1/2000	0.800021	0.818981	0.0867262	1.85813	-0.371058	PTPRD
SPI1_22790984_ChIP-Seq_ERYTHROLEUKEMIA_Mouse	1/1962	0.793682	0.818981	0.0867262	1.89163	-0.377749	PTGS1
KDM5B_21448134_ChIP-Seq_MESC_Mouse	2/3724	0.802763	0.818981	0.0867262	3.42555	-0.684063	SLC7A8;NEDD4L
JARID1A_20064375_ChIP-Seq_MESC_Mouse	1/2171	0.826279	0.840143	0.0756467	1.94698	-0.339131	SUMF2
STAT3_20064451_ChIP-Seq_CD4+T_Mouse	1/2204	0.830945	0.842061	0.0746562	-0.352944	0.0606719	TXNIP
MYBL2_22936984_ChIP-ChIP_MESC_Mouse	1/2250	0.837246	0.844291	0.0735078	1.2795	-0.216565	TXNIP
MYCN_18555785_ChIP-Seq_MESC_Mouse	1/2261	0.838718	0.844291	0.0735078	1.68882	-0.285847	NPR1
TRIM28_19339689_ChIP-ChIP_MESC_Mouse	1/3072	0.917974	0.921014	0.0357339	1.86471	-0.153429	BRE
ZFX_18555785_ChIP-Seq_MESC_Mouse	1/3249	0.929341	0.929341	0.0318247	2.13117	-0.15617	CDCP1

## Sheet: D14 2 Gy UP
Term	Overlap	P-value	Adjusted P-value	Negative log10 adjusted p-value	Z-score	Combined Score	Genes
TOP2B_26459242_ChIP-Seq_MCF7_Human	4/2000	0.000774626	0.110772	0.955572	-1.47927	3.25481	SYPL1;CDH11;PARVA;PLXNA4
EZH2_22144423_ChIP-Seq_EOC_Human	1/40	0.00931023	0.147929	0.829946	-3.33906	6.38101	PLXNA4
ESR1_22446102_ChIP-Seq_UTERI_Mouse	3/1916	0.00815648	0.147929	0.829946	-2.5014	4.78024	CDH11;COL8A1;PARVA
MYC_20876797_ChIP-ChIP_MEDULLOBLASTOMA_Human	3/1406	0.00344097	0.147929	0.829946	-1.99098	3.80481	SPATA21;CDH11;PARVA
SUZ12_18692474_ChIP-Seq_MESC_Mouse	3/1909	0.00807464	0.147929	0.829946	-1.66762	3.18686	CDH11;PARVA;PLXNA4
SUZ12_18974828_ChIP-Seq_MESC_Mouse	3/1934	0.00836924	0.147929	0.829946	-1.56591	2.99248	CDH11;PARVA;PLXNA4
AR_22383394_ChIP-Seq_PROSTATE CANCER_Human	3/1857	0.00748222	0.147929	0.829946	-1.49629	2.85945	SYPL1;PARVA;PLXNA4
MNX1_26342078_ChIP-Seq_MIN6-4N_Mouse	3/2000	0.00917785	0.147929	0.829946	-1.33295	2.54729	DPCR1;CDH11;PLXNA4
AR_19668381_ChIP-Seq_PC3_Human	4/3519	0.00617282	0.147929	0.829946	-1.30612	2.49603	SPATA21;CDH11;COL8A1;PARVA
EED_16625203_ChIP-ChIP_MESC_Mouse	2/830	0.0147378	0.191591	0.717625	-2.43498	4.02354	CDH11;PLXNA4
BRD4_25478319_ChIP-Seq_HGPS_Human	3/2326	0.013848	0.191591	0.717625	-1.19441	1.97364	MIR155HG;COL8A1;PARVA
TRP63_18441228_ChIP-ChIP_KERATINOCYTES_Mouse	1/143	0.0323527	0.212351	0.672945	-3.28467	5.08965	PARVA
PHC1_16625203_ChIP-ChIP_MESC_Mouse	2/922	0.0179727	0.212351	0.672945	-2.38534	3.69612	CDH11;PLXNA4
SUZ12_16625203_ChIP-ChIP_MESC_Mouse	2/1270	0.0326275	0.212351	0.672945	-2.089	3.23693	CDH11;PLXNA4
SUZ12_18555785_ChIP-Seq_MESC_Mouse	2/1058	0.0232594	0.212351	0.672945	-1.95948	3.03624	PARVA;PLXNA4
SMAD4_21741376_ChIP-Seq_HESC_Human	3/2738	0.0214286	0.212351	0.672945	-1.8006	2.79006	COL8A1;PARVA;PLXNA4
EZH2_18974828_ChIP-Seq_MESC_Mouse	2/1302	0.0341544	0.212351	0.672945	-1.75498	2.71937	CDH11;PLXNA4
RNF2_18974828_ChIP-Seq_MESC_Mouse	2/1302	0.0341544	0.212351	0.672945	-1.74392	2.70222	CDH11;PLXNA4
JARID2_20064375_ChIP-Seq_MESC_Mouse	2/1117	0.0257325	0.212351	0.672945	-1.7367	2.69103	CDH11;PLXNA4
NR3C1_21868756_ChIP-Seq_MCF10A_Human	2/1132	0.0263781	0.212351	0.672945	-1.71409	2.65601	CDH11;PARVA
JARID2_20075857_ChIP-Seq_MESC_Mouse	2/1258	0.0320624	0.212351	0.672945	-1.59721	2.47489	CDH11;PLXNA4
MTF2_20144788_ChIP-Seq_MESC_Mouse	3/2981	0.0268093	0.212351	0.672945	-1.00836	1.56247	CDH11;PARVA;PLXNA4
TP53_23651856_ChIP-Seq_MEF_Mouse	3/3193	0.0320637	0.212351	0.672945	-0.889106	1.37768	CDH11;COL8A1;PARVA
THRA_23701648_ChIP-Seq_CEREBELLUM_Mouse	1/179	0.0402908	0.240066	0.619669	-2.88841	4.1213	PLXNA4
SMAD3_21741376_ChIP-Seq_HESC_Human	2/1460	0.0421013	0.240819	0.618308	-2.10626	2.9987	PARVA;PLXNA4
ZNF217_24962896_ChIP-Seq_MCF7_Human	2/1522	0.0453981	0.249689	0.6026	-1.47474	2.04626	SYPL1;PLXNA4
VDR_20736230_ChIP-Seq_LYMPHOBLASTOID_Human	1/230	0.0514351	0.260691	0.583875	-2.61452	3.51502	CD79A
NOTCH1_21737748_ChIP-Seq_TLL_Human	1/245	0.0546903	0.260691	0.583875	-2.45377	3.2989	MIR155HG
WT1_20215353_ChIP-ChIP_NEPHRON PROGENITOR_Mouse	2/1663	0.0532493	0.260691	0.583875	-1.48738	1.99967	CDH11;PARVA
TCF4_23295773_ChIP-Seq_U87_Human	3/3812	0.0503987	0.260691	0.583875	-0.71309	0.958693	SYPL1;COL8A1;PLXNA4
GBX2_23144817_ChIP-Seq_PC3_Human	1/286	0.0635363	0.261818	0.582	-2.87566	3.85368	PLXNA4
STAT3_24763339_ChIP-Seq_IMN-ESCS_Mouse	2/1788	0.0605993	0.261818	0.582	-1.16713	1.56408	CDH11;PLXNA4
OLIG2_23332759_ChIP-Seq_OLIGODENDROCYTES_Mouse	2/2040	0.0764393	0.261818	0.582	-1.14178	1.53011	SYPL1;CDH11
FOXM1_26456572_ChIP-Seq_MCF7_Human	2/2000	0.0738389	0.261818	0.582	-1.13714	1.52389	SYPL1;PLXNA4
KLF5_20875108_ChIP-Seq_MESC_Mouse	2/2000	0.0738389	0.261818	0.582	-1.08464	1.45353	SPATA21;OR51E2
GATA3_24758297_ChIP-Seq_MCF7_Human	2/2000	0.0738389	0.261818	0.582	-1.08401	1.45269	SYPL1;DPCR1
AR_20517297_ChIP-Seq_VCAP_Human	2/2047	0.0768976	0.261818	0.582	-1.04464	1.39993	OR51E2;PARVA
POU3F1_26484290_ChIP-Seq_ESC_Mouse	2/2000	0.0738389	0.261818	0.582	-1.02321	1.37121	CDH11;PARVA
RXRA_24833708_ChIP-Seq_LIVER_Mouse	2/2000	0.0738389	0.261818	0.582	-1.00934	1.35262	CD79A;DPCR1
NEUROD2_26341353_ChIP-Seq_CORTEX_Mouse	2/2000	0.0738389	0.261818	0.582	-0.986775	1.32238	CD79A;COL8A1
TP63_22573176_ChIP-Seq_HFKS_Human	3/4229	0.0652239	0.261818	0.582	-0.474495	0.635874	SYPL1;SPATA21;PARVA
SUZ12_20075857_ChIP-Seq_MESC_Mouse	3/4356	0.0701233	0.261818	0.582	-0.304107	0.407535	CDH11;PARVA;PLXNA4
CCND1_20090754_ChIP-ChIP_RETINA_Mouse	2/2137	0.0828722	0.275598	0.559723	-1.4765	1.90293	CDH11;PARVA
REST_21632747_ChIP-Seq_MESC_Mouse	2/2339	0.0968112	0.314636	0.502191	-0.78422	0.906823	COL8A1;PLXNA4
DROSHA_22980978_ChIP-Seq_HELA_Human	1/456	0.0994176	0.315927	0.500413	-1.87178	2.15675	PLXNA4
CEBPD_23245923_ChIP-Seq_MEF_Mouse	1/504	0.10932	0.331398	0.47965	-2.00945	2.21931	CDH11
NFE2L2_22581777_ChIP-Seq_LYMPHOBLASTOID_Human	1/527	0.11403	0.331398	0.47965	-1.83853	2.03053	COL8A1
SOX2_20726797_ChIP-Seq_SW620_Human	2/2564	0.11312	0.331398	0.47965	-1.13643	1.25511	SYPL1;COL8A1
SMARCA4_23332759_ChIP-Seq_OLIGODENDROCYTES_Mouse	2/2522	0.110017	0.331398	0.47965	-0.867185	0.95775	CDH11;COL8A1
GATA1_21571218_ChIP-Seq_MEGAKARYOCYTES_Human	2/2601	0.115873	0.331398	0.47965	-0.7176	0.792542	SYPL1;PLXNA4
HTT_18923047_ChIP-ChIP_STHdh_Human	1/566	0.121964	0.341978	0.466002	-2.24982	2.41408	CDH11
MITF_21258399_ChIP-Seq_MELANOMA_Human	3/5578	0.12576	0.34584	0.461124	0.355518	-0.377481	SYPL1;PARVA;PLXNA4
RCOR3_21632747_ChIP-Seq_MESC_Mouse	2/2851	0.13496	0.364137	0.438736	-0.492936	0.497977	SPATA21;PLXNA4
STAT1_20625510_ChIP-Seq_HELA_Human	1/656	0.140028	0.370815	0.430843	-1.6996	1.6861	DPCR1
CUX1_19635798_ChIP-ChIP_MULTIPLE HUMAN CANCER TYPES_Human	2/3052	0.150849	0.379452	0.420843	-2.36364	2.29043	MGC40069;DPCR1
AHR_22903824_ChIP-Seq_MCF7_Human	1/690	0.146764	0.379452	0.420843	-1.70129	1.6486	SYPL1
CREB1_20920259_ChIP-Seq_GC1-SPG_Mouse	2/3057	0.15125	0.379452	0.420843	-0.410615	0.397897	PARVA;PLXNA4
PIAS1_25552417_ChIP-Seq_VCAP_Human	1/749	0.158339	0.381259	0.41878	-1.61611	1.55838	OR51E2
STAT3_23295773_ChIP-Seq_U87_Human	2/3165	0.159969	0.381259	0.41878	-0.366102	0.353023	PARVA;PLXNA4
EGR1_20690147_ChIP-Seq_ERYTHROLEUKEMIA_Human	3/6207	0.159716	0.381259	0.41878	0.157597	-0.151968	SYPL1;DPCR1;PARVA
GATA1_19941826_ChIP-Seq_K562_Human	1/967	0.19988	0.398886	0.399151	-2.03195	1.86753	SYPL1
NR1I2_20693526_ChIP-Seq_LIVER_Mouse	1/939	0.194651	0.398886	0.399151	-1.82996	1.68188	PARVA
TP53_18474530_ChIP-ChIP_U2OS_Human	1/827	0.173422	0.398886	0.399151	-1.53123	1.40732	CDH11
NR3C1_23031785_ChIP-Seq_PC12_Mouse	1/918	0.190708	0.398886	0.399151	-1.52656	1.40303	PARVA
CTNNB1_20460455_ChIP-Seq_HCT116_Human	1/988	0.203781	0.398886	0.399151	-1.30386	1.19835	PLXNA4
TP53_22127205_ChIP-Seq_IMR90_Human	1/975	0.201368	0.398886	0.399151	-1.29441	1.18966	CD79A
EOMES_21245162_ChIP-Seq_HESC_Human	1/932	0.193338	0.398886	0.399151	-1.26531	1.16292	COL8A1
ARNT_22903824_ChIP-Seq_MCF7_Human	1/1029	0.211349	0.398886	0.399151	-1.25363	1.15218	SYPL1
CTBP2_25329375_ChIP-Seq_LNCAP_Human	1/1053	0.215748	0.398886	0.399151	-1.24159	1.14112	SPATA21
PADI4_21655091_ChIP-ChIP_MCF7_Human	1/1037	0.212818	0.398886	0.399151	-1.18462	1.08876	DPCR1
NRF2_20460467_ChIP-Seq_MEF_Mouse	1/1055	0.216114	0.398886	0.399151	-1.12018	1.02953	CDH11
NFE2L2_20460467_ChIP-Seq_MEF_Mouse	1/1055	0.216114	0.398886	0.399151	-1.10945	1.01968	CDH11
PAX3-FKHR_20663909_ChIP-Seq_RHABDOMYOSARCOMA_Human	1/1063	0.217574	0.398886	0.399151	-1.05909	0.973383	CDH11
SOX2_21211035_ChIP-Seq_LN229_Gbm	2/3420	0.180975	0.398886	0.399151	-0.640601	0.588762	CDH11;PARVA
RUNX2_22187159_ChIP-Seq_PCA_Human	2/3423	0.181225	0.398886	0.399151	-0.351473	0.323031	DPCR1;CDH11
WT1_25993318_ChIP-Seq_PODOCYTE_Human	2/3464	0.184653	0.398886	0.399151	-0.182239	0.167492	PARVA;PLXNA4
PPARG_20887899_ChIP-Seq_3T3-L1 PREADIPOCYTE _Mouse	2/3565	0.193148	0.398886	0.399151	-0.133818	0.12299	CDH11;PARVA
TP63_23658742_ChIP-Seq_EP156T_Human	2/3652	0.20052	0.398886	0.399151	-0.0841256	0.0773181	CDH11;PARVA
ELF5_23300383_ChIP-Seq_T47D_Human	1/1087	0.221942	0.401743	0.396051	-1.24265	1.13322	SYPL1
TP53_20018659_ChIP-ChIP_R1E_Mouse	1/1122	0.228272	0.405294	0.39223	-1.22261	1.10419	CDH11
CTBP1_25329375_ChIP-Seq_LNCAP_Human	1/1145	0.232406	0.405294	0.39223	-1.03556	0.935262	CDH11
KLF1_20508144_ChIP-Seq_FETAL-LIVER-ERYTHROID_Mouse	1/1144	0.232227	0.405294	0.39223	-1.02801	0.928438	SPATA21
RNF2_16625203_ChIP-ChIP_MESC_Mouse	1/1219	0.245571	0.408333	0.388985	-1.34489	1.20458	CDH11
SIN3A_21632747_ChIP-Seq_MESC_Mouse	1/1186	0.239726	0.408333	0.388985	-0.94212	0.84383	COL8A1
KLF4_25985364_ChIP-Seq_ATHEROSCLEROSIS LESION_Mouse	1/1211	0.244158	0.408333	0.388985	-0.881697	0.789711	CDH11
TFAP2C_20629094_ChIP-Seq_MCF7_Human	1/1203	0.242742	0.408333	0.388985	-0.856699	0.767321	DPCR1
VDR_24763502_ChIP-Seq_THP-1_Human	1/1288	0.257661	0.423512	0.373134	-0.928786	0.797988	CD79A
BACH1_22875853_ChIP-PCR_HELA AND SCP4_Human	1/1352	0.268717	0.43176	0.364758	-0.990402	0.831825	OR51E2
TP53_22573176_ChIP-Seq_HFKS_Human	1/1348	0.268031	0.43176	0.364758	-0.898927	0.754997	CDH11
FOXP3_21729870_ChIP-Seq_TREG_Human	1/1404	0.27759	0.44106	0.355502	-0.712369	0.583127	SYPL1
ESRRB_18555785_ChIP-Seq_MESC_Mouse	1/1434	0.282665	0.444067	0.352551	-1.02012	0.828109	PLXNA4
MEIS1_20887958_ChIP-Seq_HPC-7_Mouse	1/1452	0.285694	0.444067	0.352551	-0.735534	0.597091	DPCR1
KLF4_19030024_ChIP-ChIP_MESC_Mouse	1/1502	0.294046	0.449851	0.346931	-0.871244	0.695983	CDH11
TTF2_22483619_ChIP-Seq_HELA_Human	1/1512	0.295706	0.449851	0.346931	-0.630478	0.50365	SYPL1
POU5F1_16518401_ChIP-PET_MESC_Mouse	1/1550	0.301982	0.454562	0.342407	-2.10129	1.6567	PLXNA4
NANOG_16153702_ChIP-ChIP_HESC_Human	1/1686	0.324026	0.45531	0.341693	-1.65716	1.30382	COL8A1
SPI1_22096565_ChIP-ChIP_GC-B_Mouse	1/1676	0.322427	0.45531	0.341693	-1.19976	0.943941	CD79A
JUN_21703547_ChIP-Seq_K562_Human	1/1585	0.307717	0.45531	0.341693	-0.986069	0.775815	SPATA21
POU3F2_20337985_ChIP-ChIP_501MEL_Human	1/1702	0.326578	0.45531	0.341693	-0.85943	0.676179	OR51E2
TFAP2A_17053090_ChIP-ChIP_MCF7_Human	1/1904	0.358045	0.45531	0.341693	-0.555972	0.437426	CDH11
GATA1_19941827_ChIP-Seq_MEL_Mouse	1/1834	0.347296	0.45531	0.341693	-0.519446	0.408688	PLXNA4
SCL_21571218_ChIP-Seq_MEGAKARYOCYTES_Human	1/1784	0.339517	0.45531	0.341693	-0.510405	0.401575	PLXNA4
FOXA1_25329375_ChIP-Seq_VCAP_Human	1/2000	0.372527	0.45531	0.341693	-0.333821	0.262642	COL8A1
KLF5_25053715_ChIP-Seq_YYC3_Human	1/2000	0.372527	0.45531	0.341693	-0.324499	0.255308	SYPL1
MECOM_23826213_ChIP-Seq_KASUMI_Mouse	1/1951	0.365173	0.45531	0.341693	-0.296989	0.233664	PLXNA4
HOXB7_26014856_ChIP-Seq_BT474_Human	1/2000	0.372527	0.45531	0.341693	-0.288911	0.227308	PLXNA4
PRDM14_21183938_ChIP-Seq_MESC_Mouse	1/1944	0.364116	0.45531	0.341693	-0.285054	0.224274	COL8A1
NCOR1_26117541_ChIP-Seq_K562_Human	1/2000	0.372527	0.45531	0.341693	-0.275168	0.216496	PLXNA4
MEIS1_26253404_ChIP-Seq_OPTIC CUPS_Mouse	1/2000	0.372527	0.45531	0.341693	-0.261327	0.205606	PLXNA4
CEBPA_26348894_ChIP-Seq_LIVER_Mouse	1/2000	0.372527	0.45531	0.341693	-0.244674	0.192504	PARVA
ERG_20887958_ChIP-Seq_HPC-7_Mouse	1/1969	0.367883	0.45531	0.341693	-0.241479	0.18999	DPCR1
ELK3_25401928_ChIP-Seq_HUVEC_Human	1/2000	0.372527	0.45531	0.341693	-0.20591	0.162005	CDH11
SOX9_25088423_ChIP-ChIP_EMBRYONIC GONADS_Mouse	1/1903	0.357893	0.45531	0.341693	-0.203068	0.159769	DPCR1
GATA6_25053715_ChIP-Seq_YYC3_Human	1/2000	0.372527	0.45531	0.341693	-0.184859	0.145443	DPCR1
TCF21_26020271_ChIP-Seq_SMOOTH MUSCLE_Human	1/2000	0.372527	0.45531	0.341693	-0.184805	0.145401	PARVA
RUNX2_24764292_ChIP-Seq_MC3T3_Mouse	1/2000	0.372527	0.45531	0.341693	-0.146626	0.115362	COL8A1
RUNX1_21571218_ChIP-Seq_MEGAKARYOCYTES_Human	2/5071	0.324623	0.45531	0.341693	1.26933	-0.998678	SYPL1;PLXNA4
EP300_20729851_ChIP-Seq_FORBRAIN MIDBRAIN LIMB HEART_Mouse	1/2093	0.386271	0.458749	0.338425	-1.07722	0.839429	CDH11
REST_19997604_ChIP-ChIP_NEURONS_Mouse	1/2118	0.389919	0.458749	0.338425	-0.65967	0.514049	COL8A1
DMRT1_23473982_ChIP-Seq_TESTES_Mouse	1/2072	0.383192	0.458749	0.338425	-0.100764	0.0785209	CDH11
SMARCD1_25818293_ChIP-Seq_ESC_Mouse	1/2119	0.390065	0.458749	0.338425	-0.0315277	0.024568	PLXNA4
FLI1_21571218_ChIP-Seq_MEGAKARYOCYTES_Human	2/5834	0.39138	0.458749	0.338425	2.14863	-1.67432	SYPL1;PLXNA4
MYBL2_22936984_ChIP-ChIP_MESC_Mouse	1/2250	0.408855	0.474654	0.323623	-0.669378	0.4988	CD79A
TEAD4_22529382_ChIP-Seq_TROPHECTODERM_Mouse	1/2293	0.414907	0.474654	0.323623	-0.0895362	0.0667196	PLXNA4
HNF4A_19822575_ChIP-Seq_HepG2_Human	2/6083	0.412787	0.474654	0.323623	2.68027	-1.99725	SPATA21;PLXNA4
SETDB1_19884257_ChIP-Seq_MESC_Mouse	1/2353	0.423258	0.476582	0.321863	-0.0757316	0.0561259	CDH11
YAP1_20516196_ChIP-Seq_MESC_Mouse	1/2329	0.419931	0.476582	0.321863	0.0793998	-0.0588444	PARVA
GATA2_19941826_ChIP-Seq_K562_Human	1/2410	0.431091	0.477876	0.320685	-0.825231	0.609354	SYPL1
CREB1_23762244_ChIP-Seq_HIPPOCAMPUS_Rat	1/2393	0.428765	0.477876	0.320685	0.319818	-0.236155	PARVA
SMAD4_21799915_ChIP-Seq_A2780_Human	1/2464	0.438422	0.482264	0.316715	0.314965	-0.229692	PLXNA4
GABP_19822575_ChIP-Seq_HepG2_Human	1/2639	0.461594	0.503877	0.297675	0.210292	-0.144139	SPATA21
TCFAP2C_20176728_ChIP-ChIP_TROPHOBLAST STEM CELLS_Mouse	1/2667	0.46522	0.503988	0.29758	-0.0747603	0.051226	PARVA
REST_18959480_ChIP-ChIP_MESC_Mouse	1/2868	0.490603	0.52749	0.277786	-0.897735	0.574214	PLXNA4
MYC_19915707_ChIP-ChIP_AK7_Human	1/2979	0.504146	0.534022	0.272441	-0.500294	0.313844	PLXNA4
FOXA2_19822575_ChIP-Seq_HepG2_Human	1/2968	0.502819	0.534022	0.272441	0.499483	-0.313335	PLXNA4
SRY_25088423_ChIP-ChIP_EMBRYONIC GONADS_Mouse	1/3083	0.516538	0.543124	0.265101	0.918208	-0.56049	CDH11
SPI1_23547873_ChIP-Seq_NB4_Human	1/3198	0.529911	0.553119	0.257181	0.854516	-0.506029	MIR155HG
SOX2_18692474_ChIP-Seq_MESC_Mouse	1/3319	0.543619	0.563315	0.249249	0.127163	-0.0729807	CD79A
NANOG_16518401_ChIP-PET_MESC_Mouse	1/3520	0.565588	0.581864	0.235178	-1.80091	0.975226	CD79A
TRIM28_17542650_ChIP-ChIP_NTERA2_Human	1/3568	0.570691	0.58292	0.234391	-37.7666	20.3829	PARVA
KDM5B_21448134_ChIP-Seq_MESC_Mouse	1/3724	0.586899	0.591032	0.228389	1.12482	-0.591526	PARVA
FOXP1_21924763_ChIP-Seq_HESC_Human	1/3724	0.586899	0.591032	0.228389	1.3519	-0.710947	CD79A
SIN3B_21632747_ChIP-Seq_MESC_Mouse	1/4302	0.642221	0.642221	0.192316	1.52678	-0.676094	COL8A1

## Sheet: D14 2 Gy Down
Term	Overlap	P-value	Adjusted P-value	Negative log10 adjusted p-value	Z-score	Combined Score	Genes
EBNA2_21746931_ChIP-Seq_IB4-LCL_Human	4/1492	0.000373435	0.0359584	1.4442	-1.65681	5.50954	MFI2;MIR4461;PDLIM4;MIR4254
JUND_26020271_ChIP-Seq_SMOOTH MUSCLE_Human	4/2000	0.0011237	0.0359584	1.4442	-1.48873	4.95062	CDCP1;MFI2;SPATA12;CYMP
GATA4_25053715_ChIP-Seq_YYC3_Human	4/2000	0.0011237	0.0359584	1.4442	-1.4849	4.93786	FAM155A;CDCP1;MFI2;CYMP
HOXB7_26014856_ChIP-Seq_BT474_Human	4/2000	0.0011237	0.0359584	1.4442	-1.42457	4.73724	CDCP1;MFI2;PDLIM4;MIR877
TP53_22573176_ChIP-Seq_HFKS_Human	3/1348	0.003989	0.102118	0.990896	-1.76243	4.0212	FAM155A;CDCP1;MIR3130-1
FOXP1_22492998_ChIP-Seq_STRATIUM_Mouse	4/2395	0.00669627	0.142854	0.845109	-4.80771	9.35548	HIST1H2AB
JUN_26020271_ChIP-Seq_SMOOTH MUSCLE_Human	3/2000	0.0118626	0.154533	0.810979	-1.41704	2.64611	CDCP1;MFI2;CYMP
NCOR1_26117541_ChIP-Seq_K562_Human	3/2000	0.0118626	0.154533	0.810979	-1.40031	2.61487	FAM155A;CDCP1;IFI6
RBPJ_21746931_ChIP-Seq_IB4-LCL_Human	3/2013	0.0120729	0.154533	0.810979	-1.39246	2.60021	MFI2;MIR4461;PDLIM4
GATA6_25053715_ChIP-Seq_YYC3_Human	3/2000	0.0118626	0.154533	0.810979	-1.37218	2.56234	FAM155A;CYMP;IFI6
ATF3_23680149_ChIP-Seq_GBM1-GSC_Human	3/2189	0.0151379	0.176151	0.754116	-1.34861	2.34176	MFI2;SPATA12;PDLIM4
SOX2_20726797_ChIP-Seq_SW620_Human	3/2564	0.0230548	0.245918	0.609209	-1.51843	2.12999	MFI2;IFI6;PDLIM4
GATA2_21571218_ChIP-Seq_MEGAKARYOCYTES_Human	2/1111	0.0301092	0.296459	0.528035	-1.8856	2.2926	MFI2;IFI6
CREB1_20920259_ChIP-Seq_GC1-SPG_Mouse	3/3057	0.0364104	0.332895	0.477693	-0.96848	1.06526	FAM155A;MFI2;PDLIM4
SPI1_23127762_ChIP-Seq_K562_Human	2/1389	0.0452697	0.362157	0.441103	-1.58097	1.60575	CDCP1;PDLIM4
SOX9_24532713_ChIP-Seq_HFSC_Mouse	2/1384	0.0449756	0.362157	0.441103	-1.40444	1.42645	CDCP1;PDLIM4
PPARD_21283829_ChIP-Seq_MYOFIBROBLAST_Human	3/3447	0.0493603	0.371654	0.429861	-0.884339	0.875311	CDCP1;MFI2;PDLIM4
VDR_20736230_ChIP-Seq_LYMPHOBLASTOID_Human	1/230	0.0559771	0.385849	0.413583	-2.73549	2.60503	IFI6
ZNF274_21170338_ChIP-Seq_K562_Hela	1/327	0.0786144	0.385849	0.413583	-2.53685	2.41586	FAM155A
NANOG_18347094_ChIP-ChIP_MESC_Mouse	2/1908	0.0794872	0.385849	0.413583	-1.61504	1.53802	PDLIM4;HIST1H2AB
SMAD2_18955504_ChIP-ChIP_HaCaT_Human	2/1936	0.0815212	0.385849	0.413583	-1.4782	1.4077	MFI2;SPATA12
SMAD3_18955504_ChIP-ChIP_HaCaT_Human	2/1936	0.0815212	0.385849	0.413583	-1.46726	1.39729	MFI2;SPATA12
DACH1_20351289_ChIP-Seq_MDA-MB-231_Human	2/1698	0.0648095	0.385849	0.413583	-1.42256	1.35472	MFI2;HIST1H2AB
TAL1_20566737_ChIP-Seq_PRIMARY FETAL LIVER ERYTHROID _Mouse	2/1875	0.0771125	0.385849	0.413583	-1.31271	1.25011	CDCP1;HIST1H2AB
KLF5_25053715_ChIP-Seq_YYC3_Human	2/2000	0.0862342	0.385849	0.413583	-1.30164	1.23957	FAM155A;IFI6
RXRA_24833708_ChIP-Seq_LIVER_Mouse	2/2000	0.0862342	0.385849	0.413583	-1.12945	1.07559	PDLIM4;HIST1H2AB
TET1_21490601_ChIP-Seq_MESC_Mouse	2/1994	0.0857886	0.385849	0.413583	-1.12105	1.06758	CDCP1;PDLIM4
EGR1_20690147_ChIP-Seq_ERYTHROLEUKEMIA_Human	4/6207	0.0579049	0.385849	0.413583	-0.578581	0.550988	CDCP1;MFI2;SPATA12;PDLIM4
SUZ12_20075857_ChIP-Seq_MESC_Mouse	3/4356	0.0874189	0.385849	0.413583	-0.389162	0.370603	FAM155A;CDCP1;PDLIM4
RARG_19884340_ChIP-ChIP_MEF_Mouse	1/390	0.0930492	0.39701	0.401198	-2.39614	2.21354	PDLIM4
TCF4_18268006_ChIP-ChIP_LS174T_Human	1/470	0.11108	0.458655	0.338514	-2.46251	1.91942	CDCP1
STAT6_20620947_ChIP-Seq_CD4 POS T_Human	1/508	0.11953	0.478118	0.320465	-2.89624	2.13713	CDCP1
NFE2L2_22581777_ChIP-Seq_LYMPHOBLASTOID_Human	1/527	0.123726	0.479909	0.318841	-2.00772	1.47399	CDCP1
CTNNB1_20615089_ChIP-ChIP_FETAL BRAIN_Human	1/637	0.147666	0.496065	0.304461	-2.82837	1.98283	MFI2
TBP_23326641_ChIP-Seq_C3H10T1-2_Mouse	1/1057	0.233662	0.496065	0.304461	-2.33078	1.63399	HIST1H2AB
GATA2_21666600_ChIP-Seq_HMVEC_Human	1/837	0.189663	0.496065	0.304461	-2.2573	1.58248	MFI2
SMAD1_18555785_ChIP-Seq_MESC_Mouse	1/610	0.141846	0.496065	0.304461	-2.13651	1.4978	HIST1H2AB
NR1I2_20693526_ChIP-Seq_LIVER_Mouse	1/939	0.210343	0.496065	0.304461	-2.06709	1.44913	CDCP1
SOX11_23321250_ChIP-ChIP_Z138-A519-JVM2_Human	1/1134	0.248537	0.496065	0.304461	-1.94423	1.363	CDCP1
AHR_22903824_ChIP-Seq_MCF7_Human	1/690	0.158985	0.496065	0.304461	-1.87962	1.31771	FAM155A
NR1H3_23393188_ChIP-Seq_ATHEROSCLEROTIC-FOAM_Human	1/599	0.139465	0.496065	0.304461	-1.86331	1.30627	IFI6
SOX2_19030024_ChIP-ChIP_MESC_Mouse	1/863	0.194981	0.496065	0.304461	-1.85318	1.29917	HIST1H2AB
STAT4_19710469_ChIP-ChIP_TH1 _Mouse	1/1939	0.388962	0.496065	0.304461	-1.78958	1.25458	HIST1H2AB
FOXP2_21765815_ChIP-ChIP_NEURO2A_Mouse	1/1164	0.254261	0.496065	0.304461	-1.68753	1.18304	HIST1H2AB
ELK1_22589737_ChIP-Seq_MCF10A_Human	1/928	0.208136	0.496065	0.304461	-1.65801	1.16234	PDLIM4
TBX3_20139965_ChIP-Seq_MESC_Mouse	1/1068	0.235804	0.496065	0.304461	-1.6518	1.15799	MFI2
LYL1_20887958_ChIP-Seq_HPC-7_Mouse	1/752	0.172052	0.496065	0.304461	-1.64221	1.15127	FAM155A
RNF2_16625203_ChIP-ChIP_MESC_Mouse	1/1219	0.26465	0.496065	0.304461	-1.5912	1.11551	HIST1H2AB
ARNT_22903824_ChIP-Seq_MCF7_Human	1/1029	0.228187	0.496065	0.304461	-1.50257	1.05338	FAM155A
E2F1_21310950_ChIP-Seq_MCF7_Human	1/1145	0.250641	0.496065	0.304461	-1.49175	1.04579	HIST1H2AB
EOMES_21245162_ChIP-Seq_HESC_Human	1/932	0.208939	0.496065	0.304461	-1.49114	1.04536	IFI6
ELF5_23300383_ChIP-Seq_T47D_Human	1/1087	0.23949	0.496065	0.304461	-1.48872	1.04366	SPATA12
CTBP2_25329375_ChIP-Seq_LNCAP_Human	1/1053	0.232882	0.496065	0.304461	-1.48868	1.04364	SPATA12
AUTS2_25519132_ChIP-Seq_293T-REX_Human	1/1000	0.222478	0.496065	0.304461	-1.48128	1.03845	CDCP1
EGR1_23403033_ChIP-Seq_LIVER_Mouse	1/944	0.211344	0.496065	0.304461	-1.46862	1.02957	HIST1H2AB
SPI1_22096565_ChIP-ChIP_GC-B_Mouse	1/1676	0.345981	0.496065	0.304461	-1.42821	1.00125	HIST1H2AB
SALL4_22934838_ChIP-ChIP_CD34+_Human	1/1419	0.301321	0.496065	0.304461	-1.41109	0.98924	MFI2
PAX3-FKHR_20663909_ChIP-Seq_RHABDOMYOSARCOMA_Human	1/1063	0.234831	0.496065	0.304461	-1.31398	0.921167	FAM155A
NR3C1_21868756_ChIP-Seq_MCF10A_Human	1/1132	0.248154	0.496065	0.304461	-1.28546	0.901172	PDLIM4
SREBP2_21459322_ChIP-Seq_LIVER_Mouse	1/1095	0.241037	0.496065	0.304461	-1.25421	0.87926	PDLIM4
KLF1_20508144_ChIP-Seq_FETAL-LIVER-ERYTHROID_Mouse	1/1144	0.25045	0.496065	0.304461	-1.24533	0.873039	PDLIM4
HOXB4_20404135_ChIP-ChIP_EML_Mouse	1/1824	0.370497	0.496065	0.304461	-1.22569	0.85927	HIST1H2AB
CNOT3_19339689_ChIP-ChIP_MESC_Mouse	1/1547	0.323902	0.496065	0.304461	-1.18139	0.828213	HIST1H2AB
NR0B1_18358816_ChIP-ChIP_MESC_Mouse	1/1691	0.348505	0.496065	0.304461	-1.14177	0.800438	PDLIM4
CTCF_18555785_ChIP-Seq_MESC_Mouse	1/1568	0.327542	0.496065	0.304461	-1.13984	0.799081	MFI2
VDR_24763502_ChIP-Seq_THP-1_Human	1/1288	0.277496	0.496065	0.304461	-1.13707	0.797141	PDLIM4
KLF4_19030024_ChIP-ChIP_MESC_Mouse	1/1502	0.316041	0.496065	0.304461	-1.11853	0.784146	HIST1H2AB
JARID2_20075857_ChIP-Seq_MESC_Mouse	1/1258	0.271936	0.496065	0.304461	-1.09932	0.770679	FAM155A
SPI1_20517297_ChIP-Seq_HL60_Human	1/1249	0.270261	0.496065	0.304461	-1.08021	0.757281	FAM155A
WT1_20215353_ChIP-ChIP_NEPHRON PROGENITOR_Mouse	1/1663	0.343787	0.496065	0.304461	-0.997241	0.699114	PDLIM4
SOX2_18692474_ChIP-Seq_MESC_Mouse	2/3319	0.198131	0.496065	0.304461	-0.994618	0.697275	PDLIM4;HIST1H2AB
EKLF_21900194_ChIP-Seq_ERYTHROCYTE_Mouse	1/1239	0.268395	0.496065	0.304461	-0.975129	0.683613	HIST1H2AB
SOX17_20123909_ChIP-Seq_XEN_Mouse	1/1947	0.390228	0.496065	0.304461	-0.834393	0.58495	MFI2
SPI1_20176806_ChIP-Seq_THIOMACROPHAGE_Mouse	1/1654	0.342263	0.496065	0.304461	-0.798846	0.56003	MFI2
ZFP281_18757296_ChIP-ChIP_E14_Mouse	1/2004	0.399177	0.496065	0.304461	-0.771664	0.540974	PDLIM4
CEBPB_20176806_ChIP-Seq_THIOMACROPHAGE_Mouse	1/1588	0.330992	0.496065	0.304461	-0.748287	0.524585	PDLIM4
SCL_21571218_ChIP-Seq_MEGAKARYOCYTES_Human	1/1784	0.363956	0.496065	0.304461	-0.722319	0.506381	FAM155A
AR_25329375_ChIP-Seq_VCAP_Human	1/1906	0.383715	0.496065	0.304461	-0.721622	0.505892	FAM155A
GATA2_20887958_ChIP-Seq_HPC-7_Mouse	1/1708	0.351355	0.496065	0.304461	-0.698003	0.489334	FAM155A
LMO2_20887958_ChIP-Seq_HPC-7_Mouse	1/1741	0.356854	0.496065	0.304461	-0.646008	0.452883	FAM155A
AR_22383394_ChIP-Seq_PROSTATE CANCER_Human	1/1857	0.375847	0.496065	0.304461	-0.642067	0.45012	FAM155A
RUNX1_22412390_ChIP-Seq_EML_Mouse	1/1770	0.361651	0.496065	0.304461	-0.622912	0.436692	HIST1H2AB
FOXM1_26100407__CHIP-SEQ_Hek293 flp-in	1/1934	0.388169	0.496065	0.304461	-0.570439	0.399906	IFI6
FOXA1_25329375_ChIP-Seq_VCAP_Human	1/2000	0.398553	0.496065	0.304461	-0.505501	0.354381	HIST1H2AB
KLF5_20875108_ChIP-Seq_MESC_Mouse	1/2000	0.398553	0.496065	0.304461	-0.496291	0.347924	FAM155A
PRDM14_21183938_ChIP-Seq_MESC_Mouse	1/1944	0.389753	0.496065	0.304461	-0.470621	0.329928	FAM155A
SRY_25088423_ChIP-ChIP_EMBRYONIC GONADS_Mouse	2/3083	0.176564	0.496065	0.304461	-0.464614	0.325717	MFI2;PDLIM4
CEBPA_26348894_ChIP-Seq_LIVER_Mouse	1/2000	0.398553	0.496065	0.304461	-0.45884	0.321669	SPATA12
BCL6_25482012_ChIP-Seq_CML-JURL-MK1_Human	1/2000	0.398553	0.496065	0.304461	-0.443559	0.310957	CDCP1
RARA_24833708_ChIP-Seq_LIVER_Mouse	1/2000	0.398553	0.496065	0.304461	-0.426953	0.299315	MFI2
ERG_20887958_ChIP-Seq_HPC-7_Mouse	1/1969	0.393696	0.496065	0.304461	-0.42378	0.29709	HIST1H2AB
FOXA1_25552417_ChIP-Seq_VCAP_Human	1/2000	0.398553	0.496065	0.304461	-0.409701	0.28722	IFI6
SOX9_25088423_ChIP-ChIP_EMBRYONIC GONADS_Mouse	1/1903	0.383236	0.496065	0.304461	-0.402405	0.282105	PDLIM4
FOXM1_26456572_ChIP-Seq_MCF7_Human	1/2000	0.398553	0.496065	0.304461	-0.397465	0.278642	FAM155A
RARB_24833708_ChIP-Seq_LIVER_Mouse	1/2000	0.398553	0.496065	0.304461	-0.375407	0.263179	CDCP1
TP63_23658742_ChIP-Seq_EP156T_Human	2/3652	0.229225	0.496065	0.304461	-0.354452	0.248488	CYMP;MFI2
TCF21_26020271_ChIP-Seq_SMOOTH MUSCLE_Human	1/2000	0.398553	0.496065	0.304461	-0.340778	0.238902	PDLIM4
ELK3_25401928_ChIP-Seq_HUVEC_Human	1/2000	0.398553	0.496065	0.304461	-0.320636	0.224781	PDLIM4
RUNX2_24764292_ChIP-Seq_MC3T3_Mouse	1/2000	0.398553	0.496065	0.304461	-0.28316	0.198509	PDLIM4
TCF4_23295773_ChIP-Seq_U87_Human	2/3812	0.244366	0.496065	0.304461	-0.281472	0.197326	FAM155A;PDLIM4
MITF_21258399_ChIP-Seq_MELANOMA_Human	3/5578	0.153917	0.496065	0.304461	0.0347113	-0.0243343	MFI2;SPATA12;IFI6
TP63_22573176_ChIP-Seq_HFKS_Human	2/4229	0.284184	0.496065	0.304461	0.0600182	-0.0420757	CYMP;PDLIM4
RUNX1_21571218_ChIP-Seq_MEGAKARYOCYTES_Human	2/5071	0.364663	0.496065	0.304461	0.898021	-0.629556	CDCP1;IFI6
EP300_20729851_ChIP-Seq_FORBRAIN MIDBRAIN LIMB HEART_Mouse	1/2093	0.412911	0.498684	0.302175	-1.22746	0.854045	PDLIM4
REST_19997604_ChIP-ChIP_NEURONS_Mouse	1/2118	0.416717	0.498684	0.302175	-0.803844	0.559302	HIST1H2AB
AR_20517297_ChIP-Seq_VCAP_Human	1/2047	0.405849	0.498684	0.302175	-0.373548	0.259909	CYMP
SMARCD1_25818293_ChIP-Seq_ESC_Mouse	1/2119	0.416868	0.498684	0.302175	-0.189618	0.131933	FAM155A
MYBL2_22936984_ChIP-ChIP_MESC_Mouse	1/2250	0.436438	0.507855	0.29426	-0.812515	0.550527	HIST1H2AB
TCF3_18347094_ChIP-ChIP_MESC_Mouse	1/2221	0.432159	0.507855	0.29426	-0.556079	0.376776	HIST1H2AB
FLI1_21571218_ChIP-Seq_MEGAKARYOCYTES_Human	2/5834	0.435715	0.507855	0.29426	1.83491	-1.24326	CDCP1;MFI2
REST_21632747_ChIP-Seq_MESC_Mouse	1/2339	0.449388	0.518214	0.285491	0.010209	-0.00671107	FAM155A
RCOR1_19997604_ChIP-ChIP_NEURONS_Mouse	1/2378	0.454977	0.519973	0.284019	-0.600121	0.392466	CDCP1
GATA2_19941826_ChIP-Seq_K562_Human	1/2410	0.459523	0.520522	0.283561	-1.00372	0.655354	CDCP1
REST_18959480_ChIP-ChIP_MESC_Mouse	1/2868	0.520897	0.584867	0.232943	-1.10593	0.593187	PDLIM4
CUX1_19635798_ChIP-ChIP_MULTIPLE HUMAN CANCER TYPES_Human	1/3052	0.543702	0.589778	0.229311	-1.64682	0.869534	CDCP1
NANOG_18692474_ChIP-Seq_MESC_Mouse	1/3052	0.543702	0.589778	0.229311	-0.0927651	0.0489808	HIST1H2AB
MTF2_20144788_ChIP-Seq_MESC_Mouse	1/2981	0.535023	0.589778	0.229311	0.247176	-0.130511	PDLIM4
FOXA2_19822575_ChIP-Seq_HepG2_Human	1/2968	0.533417	0.589778	0.229311	0.252857	-0.133511	FAM155A
STAT3_23295773_ChIP-Seq_U87_Human	1/3165	0.557209	0.597865	0.223397	0.40078	-0.206157	FAM155A
TP53_23651856_ChIP-Seq_MEF_Mouse	1/3193	0.560498	0.597865	0.223397	0.475154	-0.244415	CDCP1
ZFX_18555785_ChIP-Seq_MESC_Mouse	1/3249	0.567011	0.599813	0.221984	0.0166374	-0.00850399	CDCP1
RUNX2_22187159_ChIP-Seq_PCA_Human	1/3423	0.586686	0.615539	0.210744	0.389528	-0.189021	MIR877
PPARG_20887899_ChIP-Seq_3T3-L1 PREADIPOCYTE _Mouse	1/3565	0.602131	0.626608	0.203004	0.689102	-0.32211	FAM155A
KDM5B_21448134_ChIP-Seq_MESC_Mouse	1/3724	0.618796	0.638757	0.194664	0.857638	-0.384419	MFI2
MYC_19030024_ChIP-ChIP_MESC_Mouse	1/3868	0.633335	0.648535	0.188067	0.367468	-0.159128	HIST1H2AB
POU5F1_18692474_ChIP-Seq_MESC_Mouse	1/4232	0.667848	0.678449	0.168483	0.370604	-0.143775	HIST1H2AB
SIN3B_21632747_ChIP-Seq_MESC_Mouse	1/4302	0.674133	0.679441	0.167848	1.25656	-0.485641	FAM155A
HNF4A_19822575_ChIP-Seq_HepG2_Human	1/6083	0.801678	0.801678	0.096	2.79062	-0.616862	FAM155A
