# Supplementary material for: Functional Gene Analysis Reveals Cell Cycle Changes and Inflammation in Endothelial Cells Irradiated with a Single X-ray Dose
Source: Front Pharmacol. 2017 Apr 25;8:213. doi: 10.3389/fphar.2017.00213 (PMC5404649; doi:10.3389/fphar.2017.00213)
Supplement: Supplementary Data Sheet 2 — Irradiated TICAE cells differentially express genes controlling cell cycling and inflammation. Gene ontology enrichment analysis was performed on differentially expressed genes in irradiated versus sham-irradiated TICAE cells (n = 3). Full list of the GO enrichment terms among upregulated and downregulated differentially expressed genes in TICAE cells at the indicated times after irradiation and at the indicated doses. [file DataSheet2.XLSX]

## Sheet: D1 2 Gy UP
term ID	description	frequency	negative log10p-value	uniqueness	dispensability
GO:0032880	regulation of protein localization	0.00053	-0.52	0.52	0
GO:0048583	regulation of response to stimulus	0.0069	-0.54	0.54	0.26
GO:0051155	positive regulation of striated muscle cell differentiation	2e-05	-0.42	0.42	0.18
GO:0002480	antigen processing and presentation of exogenous peptide antigen via MHC class I, TAP-independent	0	-0.88	0.88	0
GO:0071236	cellular response to antibiotic	1e-05	-0.74	0.74	0
GO:0001816	cytokine production	0.00129	-0.89	0.89	0
GO:0030214	hyaluronan catabolic process	0	-0.9	0.9	0.03
GO:0071850	mitotic cell cycle arrest	1e-05	-0.42	0.42	0.17
GO:0042127	regulation of cell proliferation	0.0008	-0.62	0.62	0.27

## Sheet: D1 2 Gy Down
term ID	description	frequency	negative log10p-value	uniqueness	dispensability
GO:0022402	cell cycle process	0.00527	110.936	0.59	0
GO:0051276	chromosome organization	0.00336	67.451	0.59	0.03
GO:0006259	DNA metabolic process	0.06339	47.6383	0.85	0.4
GO:0051301	cell division	0.01357	46.1024	0.89	0.11
GO:0006260	DNA replication	0.01998	42.3575	0.8	0.03
GO:0071840	cellular component organization or biogenesis	0.05425	31.6198	0.99	0
GO:0006974	cellular response to DNA damage stimulus	0.01978	30.0862	0.84	0.04
GO:0007059	chromosome segregation	0.00373	27.4473	0.9	0.09
GO:0051983	regulation of chromosome segregation	0.00011	17.3344	0.76	0.07
GO:0007017	microtubule-based process	0.00172	15.9393	0.91	0.09
GO:0006312	mitotic recombination	3e-05	14.2147	0.86	0.36
GO:0000732	strand displacement	0	13.4522	0.9	0.25
GO:0022616	DNA strand elongation	0.00012	12.1945	0.86	0.4
GO:0045814	negative regulation of gene expression, epigenetic	9e-05	10.9626	0.79	0.18
GO:0009987	cellular process	0.65994	10.5143	1	0
GO:0034502	protein localization to chromosome	2e-05	10.0814	0.94	0
GO:0022414	reproductive process	0.00121	9.9431	0.99	0
GO:0006139	nucleobase-containing compound metabolic process	0.29917	8.4559	0.88	0.29
GO:0050000	chromosome localization	2e-05	8.3883	0.93	0.38
GO:0007049	cell cycle	0.0141	8.2503	0.89	0.12
GO:0046483	heterocycle metabolic process	0.33326	8.1805	0.92	0.11
GO:0006725	cellular aromatic compound metabolic process	0.33051	7.9666	0.92	0.26
GO:1901360	organic cyclic compound metabolic process	0.33913	7.7447	0.96	0.1
GO:0040029	regulation of gene expression, epigenetic	0.00225	7.5272	0.82	0.28
GO:0008283	cell proliferation	0.00105	7.0448	0.95	0.05
GO:0051302	regulation of cell division	0.00069	6.8268	0.77	0.21
GO:0060249	anatomical structure homeostasis	0.00034	6.4535	0.87	0.21
GO:1901796	regulation of signal transduction by p53 class mediator	3e-05	6.2899	0.8	0.36
GO:0090305	nucleic acid phosphodiester bond hydrolysis	0.02508	5.9706	0.86	0.34
GO:0016925	protein sumoylation	2e-05	5.5918	0.9	0.12
GO:0009263	deoxyribonucleotide biosynthetic process	0.00172	5.5045	0.83	0.18
GO:0030397	membrane disassembly	0	5.3726	0.77	0.32
GO:0006807	nitrogen compound metabolic process	0.3865	5.2269	0.99	0
GO:1904029	regulation of cyclin-dependent protein kinase activity	0.00031	5.1726	0.77	0.37
GO:0031145	anaphase-promoting complex-dependent proteasomal ubiquitin-dependent protein catabolic process	3e-05	4.9872	0.89	0.21
GO:0044702	single organism reproductive process	0.00096	4.9788	0.93	0.05
GO:0002504	antigen processing and presentation of peptide or polysaccharide antigen via MHC class II	0.00053	4.5346	0.98	0
GO:0009059	macromolecule biosynthetic process	0.17669	4.4437	0.9	0.31
GO:0008150	biological_process	1	3.9245	1	0
GO:0050896	response to stimulus	0.08818	3.8996	0.99	0
GO:0035825	reciprocal DNA recombination	7e-05	3.6517	0.86	0.39
GO:0001833	inner cell mass cell proliferation	1e-05	3.6021	0.95	0.03
GO:0010216	maintenance of DNA methylation	1e-05	3.262	0.88	0.32
GO:0046653	tetrahydrofolate metabolic process	0.00168	3.153	0.88	0.19
GO:0044763	single-organism cellular process	0.41995	3.1267	0.91	0.14
GO:1990426	homologous recombination-dependent replication fork processing	0	3.0209	0.82	0.36

## Sheet: D1 0,5 Gy UP
term ID	description	frequency	negative log10p-value	uniqueness	dispensability
GO:1900281	positive regulation of CD4-positive, alpha-beta T cell costimulation	0	3.2487	0.08	0
GO:0071954	chemokine (C-C motif) ligand 11 production	0	3.2487	0.73	0.02
GO:0071301	cellular response to vitamin B1	0	3.2487	0.63	0.03
GO:0035695	mitochondrion degradation by induced vacuole formation	0	3.2487	0.8	0.04

## Sheet: D1 0,5 Gy Down
term ID	description	frequency	log10 p-value	uniqueness	dispensability
GO:0022402	cell cycle process	0.00527	85.0297	0.53	0
GO:0051301	cell division	0.01357	43.7212	0.89	0.11
GO:0051276	chromosome organization	0.00336	38.7721	0.57	0.03
GO:0007059	chromosome segregation	0.00373	25.6402	0.9	0.09
GO:0071840	cellular component organization or biogenesis	0.05425	23.0074	0.99	0
GO:0051983	regulation of chromosome segregation	0.00011	21.2161	0.72	0.07
GO:0007017	microtubule-based process	0.00172	20.9508	0.9	0.09
GO:0050000	chromosome localization	2e-05	14.0969	0.9	0
GO:0006259	DNA metabolic process	0.06339	13.0814	0.89	0.38
GO:0006974	cellular response to DNA damage stimulus	0.01978	11.301	0.87	0.03
GO:0022414	reproductive process	0.00121	8.9788	0.99	0
GO:0006260	DNA replication	0.01998	8.9245	0.88	0.04
GO:0008283	cell proliferation	0.00105	8.7011	0.95	0.05
GO:0009987	cellular process	0.65994	7.3645	1	0
GO:0051302	regulation of cell division	0.00069	7.1791	0.75	0.21
GO:0002504	antigen processing and presentation of peptide or polysaccharide antigen via MHC class II	0.00053	6.7305	0.96	0
GO:0007049	cell cycle	0.0141	6.0092	0.89	0.12
GO:0044763	single-organism cellular process	0.41995	6.0079	0.91	0.11
GO:0031145	anaphase-promoting complex-dependent proteasomal ubiquitin-dependent protein catabolic process	3e-05	6	0.84	0.13
GO:0044702	single organism reproductive process	0.00096	5.9393	0.92	0.05
GO:0044699	single-organism process	0.53975	4.7282	1	0
GO:0030397	membrane disassembly	0	4.0467	0.76	0.32
GO:0051438	regulation of ubiquitin-protein transferase activity	2e-05	3.983	0.74	0.21
GO:0051641	cellular localization	0.01638	3.8962	0.96	0.19
GO:0001833	inner cell mass cell proliferation	1e-05	3.7011	0.94	0.03
GO:0009211	pyrimidine deoxyribonucleoside triphosphate metabolic process	0.00124	3.451	0.86	0.16
GO:0009221	pyrimidine deoxyribonucleotide biosynthetic process	0.00132	3.1524	0.87	0.31

## Sheet: D7 2 Gy UP
term ID	description	frequency	negative log10p-value	uniqueness	dispensability
GO:0002826	negative regulation of T-helper 1 type immune response	0	4.4976	0.53	0
GO:0010574	regulation of vascular endothelial growth factor production	1e-05	4.4365	0.75	0.13
GO:0019221	cytokine-mediated signaling pathway	0.00088	4.3979	0.5	0.21
GO:0044314	protein K27-linked ubiquitination	0	4.1972	0.71	0
GO:0006928	movement of cell or subcellular component	0.00492	3.3788	0.82	0.02
GO:0040011	locomotion	0.01437	3.1261	0.88	0

## Sheet: D7 2 Gy Down
term ID	description	frequency	pin?	negative log10p-value	uniqueness	dispensability
GO:0002480	antigen processing and presentation of exogenous peptide antigen via MHC class I, TAP-independent	0		3.6216	1	0

## Sheet: D14 2 Gy UP
term ID	description	frequency	negative log10 p-value	uniqueness	dispensability
GO:0021955	central nervous system neuron axonogenesis	2e-05	4.0164	0.06	0
GO:0071670	smooth muscle cell chemotaxis	0	3.0526	0.53	0.04

## Sheet: D14 2 Gy Down
term ID	description	frequency	pin?	negative log10 p-value	uniqueness	dispensability
GO:1904180	negative regulation of membrane depolarization	0.00106		3.015	2.89	0
